# Supplementary material for: Genomic evidence for rediploidization and adaptive evolution following the whole-genome triplication
Source: Nat Commun. 2024 Feb 22;15:1635. doi: 10.1038/s41467-024-46080-7 (PMC10884412; doi:10.1038/s41467-024-46080-7)
Supplement: Supplementary file 4 — Supplementary Data 1 [file 41467_2024_46080_MOESM4_ESM.xlsx]

## Sheet: Supplementary Data 1
Supplementary Data 1. Summary of karyotypes of typical mangrove species.
Organism	Family	Order	Karyotype	Reference
Rhizophora stylosa	Rhizophoraceae	Malpighiales	2n = 36	Tyagi, A. P. Cytogenetics and reproductive biology of mangroves in Rhizophoraceae. Aust J Bot 50, 601–605 (2002).
Rhizophora mucronata	Rhizophoraceae	Malpighiales	2n = 36	Sidhu, S. S. Further studies on the cytology of mangrove species of India. Caryologia 21, 353–357 (1968).
Rhizophora apiculata	Rhizophoraceae	Malpighiales	2n = 36	Sidhu, S. S. Further studies on the cytology of mangrove species of India. Caryologia 21, 353–357 (1968).
Rhizophora samoensis	Rhizophoraceae	Malpighiales	2n = 36	Tyagi, A. P. Cytogenetics and reproductive biology of mangroves in Rhizophoraceae. Aust J Bot 50, 601–605 (2002).
Ceriops decandra	Rhizophoraceae	Malpighiales	2n = 36	Sidhu, S. S. Further studies on the cytology of mangrove species of India. Caryologia 21, 353–357 (1968).
Kandelia obovata	Rhizophoraceae	Malpighiales	2n = 36	Hu, M.-J. et al. Chromosome-scale assembly of the Kandelia obovata genome. Hortic Res 7, 75 (2020).
Bruguiera gymnorhiza	Rhizophoraceae	Malpighiales	2n = 36	Sidhu, S. S. Further studies on the cytology of mangrove species of India. Caryologia 21, 353–357 (1968).
Bruguiera parviflora	Rhizophoraceae	Malpighiales	2n = 36	Sidhu, S. S. Further studies on the cytology of mangrove species of India. Caryologia 21, 353–357 (1968).
Xylocarpus granatum	Meliaceae	Sapindales	2n = 42	Sidhu, S. S. Further studies on the cytology of mangrove species of India. Caryologia 21, 353–357 (1968).
Heritiera fomes	Malvaceae	Malvales	2n = 38	Das, A. B., Basak, U. C. & Das, P. Karyotype diversity and genomic variability in some Indian tree mangroves. Caryologia 48, 319–328 (1995).
Heritiera littoralis	Malvaceae	Malvales	2n = 38	Das, A. B., Basak, U. C. & Das, P. Karyotype diversity and genomic variability in some Indian tree mangroves. Caryologia 48, 319–328 (1995).
Sonneratia apetala	Lythraceae	Myrtales	2n = 24	Duke, N. C. & Jackes, B. R. A systematic revision of the mangrove genus Sonneratia (Sonneratiaceae) in Australasia. Blumea: Biodiversity, Evolution and Biogeography of Plants 32, 277–302 (1987).
Sonneratia ovata	Lythraceae	Myrtales	2n = 24	Graham, S. A., Oginuma, K., Raven, P. H. & Tobe, H. Chromosome numbers in Sonneratia and Duabanga (Lythraceae s.l.) and their systematic significance. Taxon 42, 35–41 (1993).
Sonneratia alba	Lythraceae	Myrtales	2n = 24	Graham, S. A., Oginuma, K., Raven, P. H. & Tobe, H. Chromosome numbers in Sonneratia and Duabanga (Lythraceae s.l.) and their systematic significance. Taxon 42, 35–41 (1993).
Sonneratia caseolaris	Lythraceae	Myrtales	2n = 24	Graham, S. A., Oginuma, K., Raven, P. H. & Tobe, H. Chromosome numbers in Sonneratia and Duabanga (Lythraceae s.l.) and their systematic significance. Taxon 42, 35–41 (1993).
Pemphis acidula	Lythraceae	Myrtales	2n = 32	Lewis, D. Heteromorphic incompatibility system under disruptive selection. Proc R Soc Lond B Biol Sci 188, 247–256 (1975).
Lumnitzera racemosa	Combretaceae	Myrtales	2n = 24	Jena, S., Sahoo, P. & Das, A. B. New reports of chromosome number and genome size in eight mangroves from coastal Orissa. Caryologia 56, 353–358 (2003).
Avicennia marina	Acanthaceae	Lamiales	2n = 64	He, Z. et al. Convergent adaptation of the genomes of woody plants at the land–sea interface. Natl Sci Rev 7, 978–993 (2020).
Dolichandrone spathacea	Bignoniaceae	Lamiales	2n = 42	Das, A. B., Basak, U. C. & Das, P. Karyotype diversity and genomic variability in some Indian tree mangroves. Caryologia 48, 319–328 (1995).
Aegiceras corniculatum	Primulaceae	Ericales	2n = 44	Das, A. B., Basak, U. C. & Das, P. Karyotype diversity and genomic variability in some Indian tree mangroves. Caryologia 48, 319–328 (1995).
Pelliciera rhizophorae	Tetrameristaceae	Ericales	2n = 34	Garzón-Bautista, Y. M. et al. Karyotype of the Neotropical mangrove species Pelliciera Rhizophorae Triana and Planchon (Tetrameristaceae). Caryologia 71, 182–189 (2018).
Aegialitis rotundifolia	Plumbaginaceae	Caryophyllales	2n = 34	Jena, S., Sahoo, P., Mohanty, S., Das, A. B. & Das, P. Karyotype variation and cytophotometric estimation of in situ DNA content in some minor and associate mangroves of India. Cytologia 67, 15–24 (2002).
Nypa fruticans	Arecaceae	Arecales	2n = 34	Roser, M. Pathways of karyological differentiation in palms (Arecaceae). Plant Systematics and Evolution 189, 83–122 (1994).
