# Supplementary material for: Genomic evidence for rediploidization and adaptive evolution following the whole-genome triplication
Source: Nat Commun. 2024 Feb 22;15:1635. doi: 10.1038/s41467-024-46080-7 (PMC10884412; doi:10.1038/s41467-024-46080-7)
Supplement: Supplementary file 5 — Supplementary Data 2 [file 41467_2024_46080_MOESM5_ESM.xlsx]

## Sheet: Sheet1
Supplementary Data 2. The credits for the cartoon materials used in Fig. 3.
Material name	Author	Source	License	Modifications
Climate change: drought	Tracey Saxby	https://ian.umces.edu/media-library/climate-change-drought	Attribution-ShareAlike 4.0 International (CC BY-SA 4.0)	Yes
Sun	Jane Thomas	https://ian.umces.edu/media-library/weather-solar-radiation	Attribution-ShareAlike 4.0 International (CC BY-SA 4.0)	No
Grass 1	Tracey Saxby	https://ian.umces.edu/media-library/poaceae-grass	Attribution-ShareAlike 4.0 International (CC BY-SA 4.0)	No
Grass 2	Tracey Saxby	https://ian.umces.edu/media-library/spartina-spp-salt-marsh-grass	Attribution-ShareAlike 4.0 International (CC BY-SA 4.0)	No
Fire	Tracey Saxby	https://ian.umces.edu/media-library/fire	Attribution-ShareAlike 4.0 International (CC BY-SA 4.0)	Yes
Cloud	Tracey Saxby	https://ian.umces.edu/media-library/low-clouds-cumulonimbus-1	Attribution-ShareAlike 4.0 International (CC BY-SA 4.0)	Yes
Inland tree 1	Jane Hawkey	https://ian.umces.edu/media-library/pinus-palustris-longleaf-pine	Attribution-ShareAlike 4.0 International (CC BY-SA 4.0)	Yes
Inland tree 2	Dieter Tracey	https://ian.umces.edu/media-library/generic-tree-rainforest-1	Attribution-ShareAlike 4.0 International (CC BY-SA 4.0)	Yes
Inland tree 3	Tracey Saxby	https://ian.umces.edu/media-library/generic-tree-rainforest-3	Attribution-ShareAlike 4.0 International (CC BY-SA 4.0)	Yes
Mangrove tree	Christine Thurber	https://ian.umces.edu/media-library/sonneratia-alba-mangrove-apple	Attribution-ShareAlike 4.0 International (CC BY-SA 4.0)	Yes
