# Supplementary material for: Genomic evidence for rediploidization and adaptive evolution following the whole-genome triplication
Source: Nat Commun. 2024 Feb 22;15:1635. doi: 10.1038/s41467-024-46080-7 (PMC10884412; doi:10.1038/s41467-024-46080-7)
Supplement: Supplementary file 6 — Supplementary Data 3 [file 41467_2024_46080_MOESM6_ESM.xlsx]

## Sheet: Supplementary Data 3
Supplementary Data 3. Summary of GO categories enriched among differentially expressed gene pairs (DEGPs) in different tissues.
Tissues (DEGPs Number)	Enriched GO BP, CC, MF terms	No. of DEGPs (%)	No. of GPs (%)	FDR
Flower (3270)	metabolic process BP	824 (58.03%)	1135 (55.18%)	0.0744
	└cellular metabolic process	657 (46.27%)	897 (43.61%)	0.0744
	└organic cyclic compound metabolic process	261 (18.38%)	337 (16.38%)	0.0744
	catalytic activity MF	992 (50.18%)	1376 (47.71%)	0.0209
	└pyrophosphatase activity	93 (4.70%)	110 (3.81%)	0.0209
	└nucleoside-triphosphatase activity	86 (4.35%)	101 (3.50%)	0.0209
Fruit (2980)	catalytic activity MF	908 (50.47%)	1376 (47.71%)	0.0552
Leaf (3315)	metabolic process BP	832 (58.06%)	1135 (55.18%)	0.0381
	└primary metabolic process	666 (46.48%)	907 (44.09%)	0.0692
	└cellular lipid metabolic process	45 (3.14%)	50 (2.43%)	0.0692
	└biosynthetic process	344 (24.01%)	447 (21.73%)	0.0381
	└organic substance biosynthetic process	320 (22.33%)	419 (20.37%)	0.0692
	└organonitrogen compound biosynthetic process	187 (13.05%)	236 (11.47%)	0.0692
	└gene expression	209 (14.58%)	265 (12.88%)	0.0607
	└small molecule metabolic process	149 (10.40%)	184 (8.95%)	0.0607
	└carbohydrate derivative metabolic process	70 (4.88%)	82 (3.99%)	0.0759
	└organophosphate metabolic process	64 (4.47%)	72 (3.50%)	0.0381
	cellular process BP	1039 (72.51%)	1445 (70.25%)	0.0692
	└cellular nitrogen compound metabolic process	322 (22.47%)	424 (20.61%)	0.0877
	└cellular biosynthetic process	303 (21.14%)	396 (19.25%)	0.0692
	pyrophosphatase activity MF	95 (4.75%)	110 (3.81%)	0.00822
	└nucleoside-triphosphatase activity	89 (4.45%)	101 (3.50%)	0.00481
Root (3171)	metabolic process BP	814 (58.60%)	1135 (55.18%)	0.00567
	└primary metabolic process	652 (46.94%)	907 (44.09%)	0.0648
	└small molecule metabolic process	146 (10.51%)	184 (8.95%)	0.0648
Overlaps (1789)	metabolic process BP	510 (61.52%)	1135 (55.18%)	0.00132
	└organic substance metabolic process	440 (53.08%)	998 (48.52%)	0.0436
	└gene expression	135 (16.28%)	265 (12.88%)	0.0316
	└primary metabolic process	405 (48.85%)	907 (44.09%)	0.0336
	└nucleobase-containing compound metabolic process	140 (16.89%)	281 (13.66%)	0.04
	└biosynthetic process	216 (26.06%)	447 (21.73%)	0.0316
	└organonitrogen compound biosynthetic process	121 (14.60%)	236 (11.47%)	0.0336
	└small molecule metabolic process	96 (11.58%)	184 (8.95%)	0.0436
	cellular process BP	618 (74.55%)	1445 (70.25%)	0.0359
	└cellular metabolic process	401 (48.37%)	897 (43.61%)	0.0336
	└cellular nitrogen compound metabolic process	205 (24.73%)	424 (20.61%)	0.0316
	envelope CC	28 (5.29%)	41 (3.19%)	0.0266
	└organelle envelope	28 (5.29%)	40 (3.11%)	0.0233
	└mitochondrial envelope	26 (4.91%)	38 (2.95%)	0.0287
	└mitochondrial membrane	24 (4.54%)	35 (2.72%)	0.0378
	mitochondrion CC	30 (5.67%)	45 (3.50%)	0.0266
	└mitochondrial protein-containing complex	17 (3.21%)	20 (1.55%)	0.0177
	catalytic activity MF	585 (51.86%)	1376 (47.71%)	0.0737
	└hydrolase activity	207 (18.35%)	450 (15.60%)	0.0737
	└pyrophosphatase activity	60 (5.32%)	110 (3.81%)	0.0737
	└nucleoside-triphosphatase activity	57 (5.05%)	101 (3.50%)	0.0737
	└ATP hydrolysis activity	30 (2.66%)	47 (1.63%)	0.0737
	└catalytic activity, acting on RNA	50 (4.43%)	89 (3.09%)	0.0737
