# Supplementary material for: Genomic evidence for rediploidization and adaptive evolution following the whole-genome triplication
Source: Nat Commun. 2024 Feb 22;15:1635. doi: 10.1038/s41467-024-46080-7 (PMC10884412; doi:10.1038/s41467-024-46080-7)
Supplement: Supplementary file 7 — Supplementary Data 4 [file 41467_2024_46080_MOESM7_ESM.xlsx]

## Sheet: Supplementary Data 4
Supplementary Data 4. Detailed annotation of three-copy retention groups related to root development and salt tolerance.
Copy-1	Copy-2	Copy-3	Gene name	Gene description	Function
Sal013119	Sal020802	Sal024603	PP2A	Regulatory B subunit of protein phosphatase 2A	ABA signaling pathway
Sal013482	Sal021154	Sal024988	PP2A	Regulatory B subunit of protein phosphatase 2A	ABA signaling pathway
Sal007695	Sal008003	Sal023668	PP2A	Catalytic subunit of protein phosphatase 2A	ABA signaling pathway
Sal013339	Sal020996	Sal024796	PP2A	Catalytic subunit of protein phosphatase 2A	ABA signaling pathway
Sal013114	Sal020800	Sal024598	ABCB	ATP binding cassette subfamily B	auxin distribution regulation
Sal005394	Sal013825	Sal018075	PIN	Auxin efflux carrier family protein	auxin distribution regulation
Sal001717	Sal012343	Sal018658	NRT1.1	Nitrate transporter 1.1	auxin distribution regulation
Sal002247	Sal011753	Sal019224	ARF	Auxin response factor	auxin signal transduction
Sal005448	Sal013781	Sal018126	IAA	Indole-3-acetic acid inducible	auxin signal transduction
Sal013319	Sal020977	Sal024776	2-Cys Prx B	2-cysteine peroxiredoxin B	ROS scavenging
Sal001345	Sal006385	Sal016966	F19F24_18	Peroxidase superfamily protein	ROS scavenging
Sal001369	Sal005658	Sal014338	F20B18_90	Peroxidase superfamily protein	ROS scavenging
Sal002050	Sal011962	Sal019021	VHA	Subunit of H+-ATPase	ion transport
Sal002218	Sal011779	Sal019202	VHA	Subunit of H+-ATPase	ion transport
Sal004478	Sal016427	Sal020371	VHA	Subunit of H+-ATPase	ion transport
Sal008917	Sal009501	Sal010963	VHA	Subunit of H+-ATPase	ion transport
Sal013071	Sal020764	Sal024566	VHA	Subunit of H+-ATPase	ion transport
Sal000497	Sal018307	Sal020678	CBP	Calmodulin-binding protein	Ca2+ signaling pathway
Sal000499	Sal018309	Sal020683	CIPK	CBL-interacting protein kinase	Ca2+ signaling pathway
Sal001769	Sal012279	Sal018716	14-3-3	14-3-3 protein	SOS signaling pathway
Sal008351	Sal009147	Sal011573	LEA	Late embryogenesis abundant family	stress response
Sal002254	Sal011745	Sal019272	MYC	Basic helix-loop-helix DNA-binding family	transcriptional regulation
Sal001438	Sal005720	Sal013666	MYB	MYB transcription factor family	transcriptional regulation
Sal003598	Sal014566	Sal016181	MYB	MYB transcription factor family	transcriptional regulation
Sal004762	Sal015439	Sal019797	MYB	MYB transcription factor family	transcriptional regulation
Sal004780	Sal015478	Sal019768	MYB	MYB transcription factor family	transcriptional regulation
Sal000164	Sal006679	Sal009290	WRKY	WRKY transcription factor family	transcriptional regulation
Sal001286	Sal006340	Sal016911	WRKY	WRKY transcription factor family	transcriptional regulation
Sal005476	Sal017167	Sal018147	WRKY	WRKY transcription factor family	transcriptional regulation
Sal003550	Sal022745	Sal023426	NAC	NAC transcription factor family	transcriptional regulation
Sal004048	Sal011174	Sal015122	NAC	NAC transcription factor family	transcriptional regulation
Sal001754	Sal012295	Sal018702	RAP2.4	ERF/AP2 transcription factor family	transcriptional regulation
Sal003032	Sal014614	Sal016116	ERF	ERF/AP2 transcription factor family	transcriptional regulation
Sal007158	Sal010282	Sal023963	ERF	ERF/AP2 transcription factor family	transcriptional regulation
