# Supplementary material for: Genomic evidence for rediploidization and adaptive evolution following the whole-genome triplication
Source: Nat Commun. 2024 Feb 22;15:1635. doi: 10.1038/s41467-024-46080-7 (PMC10884412; doi:10.1038/s41467-024-46080-7)
Supplement: Supplementary file 8 — Supplementary Data 5 [file 41467_2024_46080_MOESM8_ESM.xlsx]

## Sheet: Supplementary Data 5
Supplementary Data 5. Summary of whole genome sequences used in phylogenomic analysis in this study.
Organism	Order	Source	Accession number	Reference
Gnetum montanum	Gnetales	Dryad	https://doi.org/10.5061/dryad.0vm37	Wan, T. et al. A genome for gnetophytes and early evolution of seed plants. Nat Plants 4, 82–89 (2018).
Amborella trichopoda	Amborellales	Phytozome v12	https://phytozome.jgi.doe.gov/pz/portal.html#!info?alias=Org_Atrichopoda	Albert, V. A. et al. The Amborella genome and the evolution of flowering plants. Science 342, 1241089 (2013).
Nymphaea colorata	Nymphaeales	NGDC	GWHAAYW00000000	Zhang, L. et al. The water lily genome and the early evolution of flowering plants. Nature 577, 79–84 (2020).
Persea americana	Laurales	NCBI	GCA_029852735.1	Nath, O. et al. A haplotype resolved chromosomal level avocado genome allows analysis of novel avocado genes. Hortic Res 9, (2022).
Liriodendron chinense	Magnoliales	The Hardwood Genomics Database	https://hardwoodgenomics.org/Genome-assembly/2630420	Chen, J. et al. Liriodendron genome sheds light on angiosperm phylogeny and species–pair differentiation. Nat Plants 5, 18–25 (2019).
Acorus tatarinowii	Acorales	CNGB	CNA0036157	Shi, T. et al. The slow-evolving Acorus tatarinowii genome sheds light on ancestral monocot evolution. Nat Plants 8, 764–777 (2022).
Zostera marina	Alismatales	Phytozome v12	https://phytozome.jgi.doe.gov/pz/portal.html#!info?alias=Org_Zmarina	Olsen, J. L. et al. The genome of the seagrass Zostera marina reveals angiosperm adaptation to the sea. Nature 530, 331–335 (2016).
Dioscorea alata	Dioscoreales	Phytozome v13	https://phytozome-next.jgi.doe.gov/info/Dalata_v2_1	Bredeson, J. V. et al. Chromosome evolution and the genetic basis of agronomically important traits in greater yam. Nat Commun 13, 2001 (2022).
Acanthochlamys bracteata	Pandanales	NGDC	GWHBAYO00000000	Xu, B. et al. Chromosome‐level de novo genome assembly and whole‐genome resequencing of the threatened species Acanthochlamys bracteata (Velloziaceae) provide insights into alpine plant divergence in a biodiversity hotspot. Mol Ecol Resour 22, 1582–1595 (2022).
Apostasia shenzhenica	Asparagales	NCBI	GCA_002786265.1	Zhang, G.-Q. et al. The Apostasia genome and the evolution of orchids. Nature 549, 379–383 (2017).
Phoenix dactylifera	Arecales	Date Paml Genome Hub	https://datepalmgenomehub.abudhabi.nyu.edu/?q=node/12	Hazzouri, K. M. et al. Genome-wide association mapping of date palm fruit traits. Nat Commun 10, 4680 (2019).
Oryza sativa	Poales	Phytozome v12	https://phytozome.jgi.doe.gov/pz/portal.html#!info?alias=Org_Osativa	Ouyang, S. et al. The TIGR Rice Genome Annotation Resource: improvements and new features. Nucleic Acids Res 35, D883–D887 (2007).
Musa acuminata	Zingiberales	Phytozome v12	https://phytozome.jgi.doe.gov/pz/portal.html#!info?alias=Org_Macuminata	Droc, G. et al. The Banana Genome Hub. Database 2013, bat035 (2013).
Ceratophyllum demersum	Ceratophyllales	CoGe	https://genomevolution.org/CoGe/GenomeInfo.pl?gid=56572	Yang, Y. et al. Prickly waterlily and rigid hornwort genomes shed light on early angiosperm evolution. Nat Plants 6, 215–222 (2020).
Aquilegia oxysepala	Ranunculales	Corresponding Author (Guixia Xu)		Xie, J. et al. A chromosome-scale reference genome of Aquilegia oxysepala var. kansuensis. Hortic Res 7, 113 (2020).
Nelumbo nucifera	Proteales	NCBI	GCF_000365185.1	Ming, R. et al. Genome of the long-living sacred lotus (Nelumbo nucifera Gaertn.). Genome Biol 14, R41 (2013).
Trochodendron aralioides	Trochodendrales	GigaDB	http://gigadb.org/dataset/view/id/100657/	Strijk, J. S., Hinsinger, D. D., Zhang, F. & Cao, K. Trochodendron aralioides, the first chromosome-level draft genome in Trochodendrales and a valuable resource for basal eudicot research. Gigascience 8, (2019).
Buxus sinica	Buxales	Dryad Digital Repository	https://datadryad.org/stash/dataset/doi:10.5061/dryad.cjsxksn6d	Chanderbali, A. S. et al. Buxus and Tetracentron genomes help resolve eudicot genome history. Nat Commun 13, 643 (2022).
Vitis vinifera	Vitales	Phytozome v12	https://phytozome.jgi.doe.gov/pz/portal.html#!info?alias=Org_Vvinifera	The French–Italian Public Consortium for Grapevine Genome Characterization. The grapevine genome sequence suggests ancestral hexaploidization in major angiosperm phyla. Nature 449, 463–467 (2007).
Tripterygium wilfordii	Celastrales	NCBI	GCF_013401445.1	Tu, L. et al. Genome of Tripterygium wilfordii and identification of cytochrome P450 involved in triptolide biosynthesis. Nat Commun 11, 971 (2020).
Populus trichocarpa	Malpighiales	Phytozome v12	https://phytozome.jgi.doe.gov/pz/portal.html#!info?alias=Org_Ptrichocarpa_er	Tuskan, G. A. et al. The genome of black cottonwood, Populus trichocarpa (Torr. & Gray). Science 313, 1596–1604 (2006).
Glycine max	Fabales	Phytozome v12	https://phytozome.jgi.doe.gov/pz/portal.html#!info?alias=Org_Gmax	Schmutz, J. et al. Genome sequence of the palaeopolyploid soybean. Nature 463, 178–183 (2010).
Malus domestica	Rosales	Phytozome v13	https://phytozome-next.jgi.doe.gov/info/Mdomestica_v1_1	Daccord, N. et al. High-quality de novo assembly of the apple genome and methylome dynamics of early fruit development. Nat Genet 49, 1099–1106 (2017).
Cucumis sativus	Cucurbitales	GigaDB	http://gigadb.org/dataset/view/id/100603/	Li, Q. et al. A chromosome-scale genome assembly of cucumber (Cucumis sativus L.). Gigascience 8, (2019).
Quercus dentata	Fagales	NGDC	GWHBRAD00000000	Wang, W. et al. Chromosome‐scale genome assembly and insights into the metabolome and gene regulation of leaf color transition in an important oak species, Quercus dentata. New Phytologist 238, 2016–2032 (2023).
Sonneratia alba	Myrtales	NGDC	GWHBCIQ00000000	This study
Lagerstroemia speciosa	Myrtales	NGDC	GWHBCKL00000000	This study
Punica granatum	Myrtales	NCBI	GCF_007655135.1	Luo, X. et al. The pomegranate (Punica granatum L.) draft genome dissects genetic divergence between soft‐ and hard‐seeded cultivars. Plant Biotechnol J 18, 955–968 (2020).
Eucalyptus grandis	Myrtales	Phytozome v12	https://phytozome.jgi.doe.gov/pz/portal.html#!info?alias=Org_Egrandis	Myburg, A. A. et al. The genome of Eucalyptus grandis. Nature 510, 356–362 (2014).
Citrus sinensis	Sapindales	Phytozome v12	https://phytozome.jgi.doe.gov/pz/portal.html#!info?alias=Org_Csinensis	Wu, G. A. et al. Sequencing of diverse mandarin, pummelo and orange genomes reveals complex history of admixture during citrus domestication. Nat Biotechnol 32, 656–662 (2014).
Tapiscia sinensis	Huerteales	First Author (Peng Zhao)		Zhao, P. et al. The de novo genome assembly of Tapiscia sinensis and the transcriptomic and developmental bases of androdioecy. Hortic Res 7, 191 (2020).
Theobroma cacao	Malvales	Phytozome v12	https://phytozome.jgi.doe.gov/pz/portal.html#!info?alias=Org_Tcacao	Motamayor, J. C. et al. The genome sequence of the most widely cultivated cacao type and its use to identify candidate genes regulating pod color. Genome Biol 14, r53 (2013).
Arabidopsis thaliana	Brassicales	Phytozome v12	https://phytozome.jgi.doe.gov/pz/portal.html#!info?alias=Org_Athaliana	Lamesch, P. et al. The Arabidopsis Information Resource (TAIR): improved gene annotation and new tools. Nucleic Acids Res 40, D1202–D1210 (2012).
Beta vulgaris	Caryophyllales	The Beta vulgaris Resource	RefBeet-1.2	Dohm, J. C. et al. The genome of the recently domesticated crop plant sugar beet (Beta vulgaris). Nature 505, 546–549 (2014).
Camptotheca acuminata	Cornales	FigShare	https://doi.org/10.6084/m9.figshare.12570599, https://doi.org/10.6084/m9.figshare.12570614	Kang, M. et al. A chromosome-level Camptotheca acuminata genome assembly provides insights into the evolutionary origin of camptothecin biosynthesis. Nat Commun 12, 3531 (2021).
Aegiceras corniculatum	Ericales	NGDC	GWHBCJY00000000	He, Z. et al. Evolution of coastal forests based on a full set of mangrove genomes. Nat Ecol Evol 6, 738–749 (2022).
Eucommia ulmoides	Garryales	NGDC	GWHBISF00000000	Li, Y. et al. High-quality de novo assembly of the Eucommia ulmoides haploid genome provides new insights into evolution and rubber biosynthesis. Hortic Res 7, 183 (2020).
Solanum lycopersicum	Solanales	Phytozome v13	https://phytozome-next.jgi.doe.gov/info/Slycopersicum_ITAG4_0	Hosmani, P. S. et al. An improved de novo assembly and annotation of the tomato reference genome using single-molecule sequencing, Hi-C proximity ligation and optical maps. bioRxiv (2019).
Coffea canephora	Gentianales	Coffee Genome Hub	https://coffee-genome.org/download	Denoeud, F. et al. The coffee genome provides insight into the convergent evolution of caffeine biosynthesis. Science 345, 1181–1184 (2014).
Mimulus guttatus	Lamiales	Phytozome v12	https://phytozome.jgi.doe.gov/pz/portal.html#!info?alias=Org_Mguttatus	Hellsten, U. et al. Fine-scale variation in meiotic recombination in Mimulus inferred from population shotgun sequencing. Proceedings of the National Academy of Sciences 110, 19478–19482 (2013).
Lithospermum erythrorhizon	Boraginales	NCBI	GCA_019722365.1	Auber, R. P. et al. Hybrid de novo genome assembly of red gromwell (Lithospermum erythrorhizon) reveals evolutionary insight into shikonin biosynthesis. Hortic Res 7, 82 (2020).
Mikania micrantha	Asterales	NCBI	GCA_009363875.1	Liu, B. et al. Mikania micrantha genome provides insights into the molecular mechanism of rapid growth. Nat Commun 11, 340 (2020).
Angelica sinensis	Apiales	cyVerse	https://data.cyverse.org/dav-anon/iplant/home/licheng_caas/Angelica.sinensis_genome/	Han, X. et al. The chromosome‐level genome of female ginseng (Angelica sinensis) provides insights into molecular mechanisms and evolution of coumarin biosynthesis. The Plant Journal 112, 1224–1237 (2022)
