# Supplementary material for: Genomic evidence for rediploidization and adaptive evolution following the whole-genome triplication
Source: Nat Commun. 2024 Feb 22;15:1635. doi: 10.1038/s41467-024-46080-7 (PMC10884412; doi:10.1038/s41467-024-46080-7)
Supplement: Supplementary file 10 — Source Data [file 41467_2024_46080_MOESM10_ESM.xlsx]

## Sheet: Figure 1b-1
Fig. 1b Circos plot of the S. alba and L. speciosa genomes. (1) pseudo-chromosome
Species	Chromosome	Start (bp)	End (bp)
L. speciosa	Chr1	0	12134770
L. speciosa	Chr2	0	11729441
L. speciosa	Chr3	0	17343123
L. speciosa	Chr4	0	16324146
L. speciosa	Chr5	0	15958673
L. speciosa	Chr6	0	17149279
L. speciosa	Chr7	0	15516549
L. speciosa	Chr8	0	13223611
L. speciosa	Chr9	0	15085817
L. speciosa	Chr10	0	13635583
L. speciosa	Chr11	0	11648591
L. speciosa	Chr12	0	12556506
L. speciosa	Chr13	0	15256559
L. speciosa	Chr14	0	11091930
L. speciosa	Chr15	0	10780495
L. speciosa	Chr16	0	10258375
L. speciosa	Chr17	0	10981653
L. speciosa	Chr18	0	10542407
L. speciosa	Chr19	0	12511760
L. speciosa	Chr20	0	9698468
L. speciosa	Chr21	0	11532499
L. speciosa	Chr22	0	14150862
L. speciosa	Chr23	0	12743841
L. speciosa	Chr24	0	11654778
S. alba	Chr1	0	22364016
S. alba	Chr2	0	22925000
S. alba	Chr3	0	20727967
S. alba	Chr4	0	19558629
S. alba	Chr5	0	16027095
S. alba	Chr6	0	15690241
S. alba	Chr7	0	14861900
S. alba	Chr8	0	14778164
S. alba	Chr9	0	14442152
S. alba	Chr10	0	13391819
S. alba	Chr11	0	12962097
S. alba	Chr12	0	11824255

## Sheet: Figure 1b-2
Fig. 1b Circos plot of the S. alba and L. speciosa genomes. (2) gene density
Species	Chromosome	Start (bp)	End (bp)	Gene counts
L. speciosa	Chr1	0	200000	11
L. speciosa	Chr1	200000	400000	14
L. speciosa	Chr1	400000	600000	9
L. speciosa	Chr1	600000	800000	17
L. speciosa	Chr1	800000	1000000	16
L. speciosa	Chr1	1000000	1200000	16
L. speciosa	Chr1	1200000	1400000	9
L. speciosa	Chr1	1400000	1600000	12
L. speciosa	Chr1	1600000	1800000	19
L. speciosa	Chr1	1800000	2000000	19
L. speciosa	Chr1	2000000	2200000	16
L. speciosa	Chr1	2200000	2400000	10
L. speciosa	Chr1	2400000	2600000	20
L. speciosa	Chr1	2600000	2800000	4
L. speciosa	Chr1	2800000	3000000	4
L. speciosa	Chr1	3000000	3200000	9
L. speciosa	Chr1	3200000	3400000	8
L. speciosa	Chr1	3400000	3600000	11
L. speciosa	Chr1	3600000	3800000	9
L. speciosa	Chr1	3800000	4000000	11
L. speciosa	Chr1	4000000	4200000	19
L. speciosa	Chr1	4200000	4400000	14
L. speciosa	Chr1	4400000	4600000	18
L. speciosa	Chr1	4600000	4800000	19
L. speciosa	Chr1	4800000	5000000	16
L. speciosa	Chr1	5000000	5200000	25
L. speciosa	Chr1	5200000	5400000	27
L. speciosa	Chr1	5400000	5600000	22
L. speciosa	Chr1	5600000	5800000	30
L. speciosa	Chr1	5800000	6000000	23
L. speciosa	Chr1	6000000	6200000	27
L. speciosa	Chr1	6200000	6400000	31
L. speciosa	Chr1	6400000	6600000	32
L. speciosa	Chr1	6600000	6800000	29
L. speciosa	Chr1	6800000	7000000	31
L. speciosa	Chr1	7000000	7200000	40
L. speciosa	Chr1	7200000	7400000	38
L. speciosa	Chr1	7400000	7600000	33
L. speciosa	Chr1	7600000	7800000	26
L. speciosa	Chr1	7800000	8000000	35
L. speciosa	Chr1	8000000	8200000	33
L. speciosa	Chr1	8200000	8400000	38
L. speciosa	Chr1	8400000	8600000	40
L. speciosa	Chr1	8600000	8800000	34
L. speciosa	Chr1	8800000	9000000	24
L. speciosa	Chr1	9000000	9200000	18
L. speciosa	Chr1	9200000	9400000	19
L. speciosa	Chr1	9400000	9600000	30
L. speciosa	Chr1	9600000	9800000	24
L. speciosa	Chr1	9800000	10000000	27
L. speciosa	Chr1	10000000	10200000	15
L. speciosa	Chr1	10200000	10400000	12
L. speciosa	Chr1	10400000	10600000	21
L. speciosa	Chr1	10600000	10800000	11
L. speciosa	Chr1	10800000	11000000	14
L. speciosa	Chr1	11000000	11200000	9
L. speciosa	Chr1	11200000	11400000	10
L. speciosa	Chr1	11400000	11600000	6
L. speciosa	Chr1	11600000	11800000	5
L. speciosa	Chr1	11800000	12000000	3
L. speciosa	Chr1	12000000	12134769	8
L. speciosa	Chr2	0	200000	29
L. speciosa	Chr2	200000	400000	35
L. speciosa	Chr2	400000	600000	44
L. speciosa	Chr2	600000	800000	36
L. speciosa	Chr2	800000	1000000	40
L. speciosa	Chr2	1000000	1200000	33
L. speciosa	Chr2	1200000	1400000	39
L. speciosa	Chr2	1400000	1600000	32
L. speciosa	Chr2	1600000	1800000	25
L. speciosa	Chr2	1800000	2000000	25
L. speciosa	Chr2	2000000	2200000	29
L. speciosa	Chr2	2200000	2400000	21
L. speciosa	Chr2	2400000	2600000	26
L. speciosa	Chr2	2600000	2800000	26
L. speciosa	Chr2	2800000	3000000	23
L. speciosa	Chr2	3000000	3200000	25
L. speciosa	Chr2	3200000	3400000	33
L. speciosa	Chr2	3400000	3600000	27
L. speciosa	Chr2	3600000	3800000	23
L. speciosa	Chr2	3800000	4000000	22
L. speciosa	Chr2	4000000	4200000	21
L. speciosa	Chr2	4200000	4400000	13
L. speciosa	Chr2	4400000	4600000	15
L. speciosa	Chr2	4600000	4800000	4
L. speciosa	Chr2	4800000	5000000	14
L. speciosa	Chr2	5000000	5200000	6
L. speciosa	Chr2	5200000	5400000	7
L. speciosa	Chr2	5400000	5600000	8
L. speciosa	Chr2	5600000	5800000	7
L. speciosa	Chr2	5800000	6000000	3
L. speciosa	Chr2	6000000	6200000	3
L. speciosa	Chr2	6200000	6400000	3
L. speciosa	Chr2	6400000	6600000	9
L. speciosa	Chr2	6600000	6800000	8
L. speciosa	Chr2	6800000	7000000	8
L. speciosa	Chr2	7000000	7200000	12
L. speciosa	Chr2	7200000	7400000	9
L. speciosa	Chr2	7400000	7600000	5
L. speciosa	Chr2	7600000	7800000	22
L. speciosa	Chr2	7800000	8000000	18
L. speciosa	Chr2	8000000	8200000	24
L. speciosa	Chr2	8200000	8400000	22
L. speciosa	Chr2	8400000	8600000	31
L. speciosa	Chr2	8600000	8800000	23
L. speciosa	Chr2	8800000	9000000	21
L. speciosa	Chr2	9000000	9200000	15
L. speciosa	Chr2	9200000	9400000	20
L. speciosa	Chr2	9400000	9600000	30
L. speciosa	Chr2	9600000	9800000	32
L. speciosa	Chr2	9800000	10000000	11
L. speciosa	Chr2	10000000	10200000	11
L. speciosa	Chr2	10200000	10400000	11
L. speciosa	Chr2	10400000	10600000	20
L. speciosa	Chr2	10600000	10800000	18
L. speciosa	Chr2	10800000	11000000	14
L. speciosa	Chr2	11000000	11200000	19
L. speciosa	Chr2	11200000	11400000	17
L. speciosa	Chr2	11400000	11600000	29
L. speciosa	Chr2	11600000	11729440	12
L. speciosa	Chr3	0	200000	16
L. speciosa	Chr3	200000	400000	4
L. speciosa	Chr3	400000	600000	2
L. speciosa	Chr3	600000	800000	7
L. speciosa	Chr3	800000	1000000	5
L. speciosa	Chr3	1000000	1200000	18
L. speciosa	Chr3	1200000	1400000	14
L. speciosa	Chr3	1400000	1600000	2
L. speciosa	Chr3	1600000	1800000	0
L. speciosa	Chr3	1800000	2000000	6
L. speciosa	Chr3	2000000	2200000	3
L. speciosa	Chr3	2200000	2400000	1
L. speciosa	Chr3	2400000	2600000	6
L. speciosa	Chr3	2600000	2800000	3
L. speciosa	Chr3	2800000	3000000	0
L. speciosa	Chr3	3000000	3200000	6
L. speciosa	Chr3	3200000	3400000	4
L. speciosa	Chr3	3400000	3600000	5
L. speciosa	Chr3	3600000	3800000	6
L. speciosa	Chr3	3800000	4000000	2
L. speciosa	Chr3	4000000	4200000	7
L. speciosa	Chr3	4200000	4400000	4
L. speciosa	Chr3	4400000	4600000	5
L. speciosa	Chr3	4600000	4800000	1
L. speciosa	Chr3	4800000	5000000	6
L. speciosa	Chr3	5000000	5200000	7
L. speciosa	Chr3	5200000	5400000	15
L. speciosa	Chr3	5400000	5600000	10
L. speciosa	Chr3	5600000	5800000	10
L. speciosa	Chr3	5800000	6000000	11
L. speciosa	Chr3	6000000	6200000	4
L. speciosa	Chr3	6200000	6400000	24
L. speciosa	Chr3	6400000	6600000	18
L. speciosa	Chr3	6600000	6800000	29
L. speciosa	Chr3	6800000	7000000	15
L. speciosa	Chr3	7000000	7200000	16
L. speciosa	Chr3	7200000	7400000	20
L. speciosa	Chr3	7400000	7600000	3
L. speciosa	Chr3	7600000	7800000	6
L. speciosa	Chr3	7800000	8000000	6
L. speciosa	Chr3	8000000	8200000	11
L. speciosa	Chr3	8200000	8400000	17
L. speciosa	Chr3	8400000	8600000	21
L. speciosa	Chr3	8600000	8800000	11
L. speciosa	Chr3	8800000	9000000	18
L. speciosa	Chr3	9000000	9200000	10
L. speciosa	Chr3	9200000	9400000	19
L. speciosa	Chr3	9400000	9600000	27
L. speciosa	Chr3	9600000	9800000	30
L. speciosa	Chr3	9800000	10000000	20
L. speciosa	Chr3	10000000	10200000	21
L. speciosa	Chr3	10200000	10400000	19
L. speciosa	Chr3	10400000	10600000	30
L. speciosa	Chr3	10600000	10800000	25
L. speciosa	Chr3	10800000	11000000	34
L. speciosa	Chr3	11000000	11200000	35
L. speciosa	Chr3	11200000	11400000	11
L. speciosa	Chr3	11400000	11600000	41
L. speciosa	Chr3	11600000	11800000	36
L. speciosa	Chr3	11800000	12000000	23
L. speciosa	Chr3	12000000	12200000	35
L. speciosa	Chr3	12200000	12400000	34
L. speciosa	Chr3	12400000	12600000	32
L. speciosa	Chr3	12600000	12800000	30
L. speciosa	Chr3	12800000	13000000	31
L. speciosa	Chr3	13000000	13200000	22
L. speciosa	Chr3	13200000	13400000	27
L. speciosa	Chr3	13400000	13600000	29
L. speciosa	Chr3	13600000	13800000	21
L. speciosa	Chr3	13800000	14000000	19
L. speciosa	Chr3	14000000	14200000	19
L. speciosa	Chr3	14200000	14400000	28
L. speciosa	Chr3	14400000	14600000	15
L. speciosa	Chr3	14600000	14800000	22
L. speciosa	Chr3	14800000	15000000	15
L. speciosa	Chr3	15000000	15200000	14
L. speciosa	Chr3	15200000	15400000	8
L. speciosa	Chr3	15400000	15600000	11
L. speciosa	Chr3	15600000	15800000	10
L. speciosa	Chr3	15800000	16000000	8
L. speciosa	Chr3	16000000	16200000	9
L. speciosa	Chr3	16200000	16400000	8
L. speciosa	Chr3	16400000	16600000	3
L. speciosa	Chr3	16600000	16800000	3
L. speciosa	Chr3	16800000	17000000	2
L. speciosa	Chr3	17000000	17200000	1
L. speciosa	Chr3	17200000	17343122	9
L. speciosa	Chr4	0	200000	3
L. speciosa	Chr4	200000	400000	8
L. speciosa	Chr4	400000	600000	10
L. speciosa	Chr4	600000	800000	15
L. speciosa	Chr4	800000	1000000	14
L. speciosa	Chr4	1000000	1200000	7
L. speciosa	Chr4	1200000	1400000	13
L. speciosa	Chr4	1400000	1600000	17
L. speciosa	Chr4	1600000	1800000	16
L. speciosa	Chr4	1800000	2000000	26
L. speciosa	Chr4	2000000	2200000	26
L. speciosa	Chr4	2200000	2400000	21
L. speciosa	Chr4	2400000	2600000	32
L. speciosa	Chr4	2600000	2800000	21
L. speciosa	Chr4	2800000	3000000	25
L. speciosa	Chr4	3000000	3200000	26
L. speciosa	Chr4	3200000	3400000	26
L. speciosa	Chr4	3400000	3600000	25
L. speciosa	Chr4	3600000	3800000	28
L. speciosa	Chr4	3800000	4000000	37
L. speciosa	Chr4	4000000	4200000	31
L. speciosa	Chr4	4200000	4400000	31
L. speciosa	Chr4	4400000	4600000	33
L. speciosa	Chr4	4600000	4800000	28
L. speciosa	Chr4	4800000	5000000	34
L. speciosa	Chr4	5000000	5200000	30
L. speciosa	Chr4	5200000	5400000	34
L. speciosa	Chr4	5400000	5600000	33
L. speciosa	Chr4	5600000	5800000	37
L. speciosa	Chr4	5800000	6000000	32
L. speciosa	Chr4	6000000	6200000	32
L. speciosa	Chr4	6200000	6400000	35
L. speciosa	Chr4	6400000	6600000	15
L. speciosa	Chr4	6600000	6800000	15
L. speciosa	Chr4	6800000	7000000	34
L. speciosa	Chr4	7000000	7200000	39
L. speciosa	Chr4	7200000	7400000	34
L. speciosa	Chr4	7400000	7600000	29
L. speciosa	Chr4	7600000	7800000	23
L. speciosa	Chr4	7800000	8000000	29
L. speciosa	Chr4	8000000	8200000	25
L. speciosa	Chr4	8200000	8400000	35
L. speciosa	Chr4	8400000	8600000	30
L. speciosa	Chr4	8600000	8800000	24
L. speciosa	Chr4	8800000	9000000	13
L. speciosa	Chr4	9000000	9200000	14
L. speciosa	Chr4	9200000	9400000	24
L. speciosa	Chr4	9400000	9600000	31
L. speciosa	Chr4	9600000	9800000	27
L. speciosa	Chr4	9800000	10000000	33
L. speciosa	Chr4	10000000	10200000	27
L. speciosa	Chr4	10200000	10400000	22
L. speciosa	Chr4	10400000	10600000	16
L. speciosa	Chr4	10600000	10800000	9
L. speciosa	Chr4	10800000	11000000	15
L. speciosa	Chr4	11000000	11200000	22
L. speciosa	Chr4	11200000	11400000	13
L. speciosa	Chr4	11400000	11600000	13
L. speciosa	Chr4	11600000	11800000	4
L. speciosa	Chr4	11800000	12000000	8
L. speciosa	Chr4	12000000	12200000	10
L. speciosa	Chr4	12200000	12400000	7
L. speciosa	Chr4	12400000	12600000	5
L. speciosa	Chr4	12600000	12800000	0
L. speciosa	Chr4	12800000	13000000	4
L. speciosa	Chr4	13000000	13200000	5
L. speciosa	Chr4	13200000	13400000	5
L. speciosa	Chr4	13400000	13600000	8
L. speciosa	Chr4	13600000	13800000	6
L. speciosa	Chr4	13800000	14000000	6
L. speciosa	Chr4	14000000	14200000	0
L. speciosa	Chr4	14200000	14400000	0
L. speciosa	Chr4	14400000	14600000	0
L. speciosa	Chr4	14600000	14800000	5
L. speciosa	Chr4	14800000	15000000	3
L. speciosa	Chr4	15000000	15200000	5
L. speciosa	Chr4	15200000	15400000	2
L. speciosa	Chr4	15400000	15600000	4
L. speciosa	Chr4	15600000	15800000	0
L. speciosa	Chr4	15800000	16000000	8
L. speciosa	Chr4	16000000	16200000	8
L. speciosa	Chr4	16200000	16324145	0
L. speciosa	Chr5	0	200000	5
L. speciosa	Chr5	200000	400000	3
L. speciosa	Chr5	400000	600000	16
L. speciosa	Chr5	600000	800000	8
L. speciosa	Chr5	800000	1000000	4
L. speciosa	Chr5	1000000	1200000	15
L. speciosa	Chr5	1200000	1400000	5
L. speciosa	Chr5	1400000	1600000	6
L. speciosa	Chr5	1600000	1800000	6
L. speciosa	Chr5	1800000	2000000	2
L. speciosa	Chr5	2000000	2200000	0
L. speciosa	Chr5	2200000	2400000	6
L. speciosa	Chr5	2400000	2600000	15
L. speciosa	Chr5	2600000	2800000	36
L. speciosa	Chr5	2800000	3000000	26
L. speciosa	Chr5	3000000	3200000	31
L. speciosa	Chr5	3200000	3400000	29
L. speciosa	Chr5	3400000	3600000	29
L. speciosa	Chr5	3600000	3800000	29
L. speciosa	Chr5	3800000	4000000	29
L. speciosa	Chr5	4000000	4200000	28
L. speciosa	Chr5	4200000	4400000	23
L. speciosa	Chr5	4400000	4600000	21
L. speciosa	Chr5	4600000	4800000	16
L. speciosa	Chr5	4800000	5000000	16
L. speciosa	Chr5	5000000	5200000	19
L. speciosa	Chr5	5200000	5400000	14
L. speciosa	Chr5	5400000	5600000	14
L. speciosa	Chr5	5600000	5800000	10
L. speciosa	Chr5	5800000	6000000	9
L. speciosa	Chr5	6000000	6200000	8
L. speciosa	Chr5	6200000	6400000	5
L. speciosa	Chr5	6400000	6600000	11
L. speciosa	Chr5	6600000	6800000	3
L. speciosa	Chr5	6800000	7000000	5
L. speciosa	Chr5	7000000	7200000	9
L. speciosa	Chr5	7200000	7400000	3
L. speciosa	Chr5	7400000	7600000	3
L. speciosa	Chr5	7600000	7800000	6
L. speciosa	Chr5	7800000	8000000	5
L. speciosa	Chr5	8000000	8200000	7
L. speciosa	Chr5	8200000	8400000	8
L. speciosa	Chr5	8400000	8600000	6
L. speciosa	Chr5	8600000	8800000	3
L. speciosa	Chr5	8800000	9000000	7
L. speciosa	Chr5	9000000	9200000	9
L. speciosa	Chr5	9200000	9400000	10
L. speciosa	Chr5	9400000	9600000	16
L. speciosa	Chr5	9600000	9800000	23
L. speciosa	Chr5	9800000	10000000	16
L. speciosa	Chr5	10000000	10200000	14
L. speciosa	Chr5	10200000	10400000	27
L. speciosa	Chr5	10400000	10600000	15
L. speciosa	Chr5	10600000	10800000	18
L. speciosa	Chr5	10800000	11000000	23
L. speciosa	Chr5	11000000	11200000	25
L. speciosa	Chr5	11200000	11400000	30
L. speciosa	Chr5	11400000	11600000	22
L. speciosa	Chr5	11600000	11800000	31
L. speciosa	Chr5	11800000	12000000	40
L. speciosa	Chr5	12000000	12200000	19
L. speciosa	Chr5	12200000	12400000	37
L. speciosa	Chr5	12400000	12600000	36
L. speciosa	Chr5	12600000	12800000	38
L. speciosa	Chr5	12800000	13000000	40
L. speciosa	Chr5	13000000	13200000	21
L. speciosa	Chr5	13200000	13400000	17
L. speciosa	Chr5	13400000	13600000	38
L. speciosa	Chr5	13600000	13800000	45
L. speciosa	Chr5	13800000	14000000	35
L. speciosa	Chr5	14000000	14200000	31
L. speciosa	Chr5	14200000	14400000	38
L. speciosa	Chr5	14400000	14600000	39
L. speciosa	Chr5	14600000	14800000	48
L. speciosa	Chr5	14800000	15000000	37
L. speciosa	Chr5	15000000	15200000	32
L. speciosa	Chr5	15200000	15400000	41
L. speciosa	Chr5	15400000	15600000	36
L. speciosa	Chr5	15600000	15800000	30
L. speciosa	Chr5	15800000	15958672	30
L. speciosa	Chr6	0	200000	27
L. speciosa	Chr6	200000	400000	24
L. speciosa	Chr6	400000	600000	22
L. speciosa	Chr6	600000	800000	21
L. speciosa	Chr6	800000	1000000	30
L. speciosa	Chr6	1000000	1200000	26
L. speciosa	Chr6	1200000	1400000	28
L. speciosa	Chr6	1400000	1600000	20
L. speciosa	Chr6	1600000	1800000	14
L. speciosa	Chr6	1800000	2000000	39
L. speciosa	Chr6	2000000	2200000	34
L. speciosa	Chr6	2200000	2400000	32
L. speciosa	Chr6	2400000	2600000	28
L. speciosa	Chr6	2600000	2800000	35
L. speciosa	Chr6	2800000	3000000	37
L. speciosa	Chr6	3000000	3200000	36
L. speciosa	Chr6	3200000	3400000	38
L. speciosa	Chr6	3400000	3600000	28
L. speciosa	Chr6	3600000	3800000	27
L. speciosa	Chr6	3800000	4000000	32
L. speciosa	Chr6	4000000	4200000	40
L. speciosa	Chr6	4200000	4400000	30
L. speciosa	Chr6	4400000	4600000	35
L. speciosa	Chr6	4600000	4800000	42
L. speciosa	Chr6	4800000	5000000	23
L. speciosa	Chr6	5000000	5200000	24
L. speciosa	Chr6	5200000	5400000	34
L. speciosa	Chr6	5400000	5600000	36
L. speciosa	Chr6	5600000	5800000	24
L. speciosa	Chr6	5800000	6000000	34
L. speciosa	Chr6	6000000	6200000	30
L. speciosa	Chr6	6200000	6400000	33
L. speciosa	Chr6	6400000	6600000	28
L. speciosa	Chr6	6600000	6800000	24
L. speciosa	Chr6	6800000	7000000	20
L. speciosa	Chr6	7000000	7200000	30
L. speciosa	Chr6	7200000	7400000	19
L. speciosa	Chr6	7400000	7600000	35
L. speciosa	Chr6	7600000	7800000	23
L. speciosa	Chr6	7800000	8000000	34
L. speciosa	Chr6	8000000	8200000	40
L. speciosa	Chr6	8200000	8400000	36
L. speciosa	Chr6	8400000	8600000	32
L. speciosa	Chr6	8600000	8800000	25
L. speciosa	Chr6	8800000	9000000	21
L. speciosa	Chr6	9000000	9200000	22
L. speciosa	Chr6	9200000	9400000	21
L. speciosa	Chr6	9400000	9600000	24
L. speciosa	Chr6	9600000	9800000	19
L. speciosa	Chr6	9800000	10000000	25
L. speciosa	Chr6	10000000	10200000	30
L. speciosa	Chr6	10200000	10400000	19
L. speciosa	Chr6	10400000	10600000	15
L. speciosa	Chr6	10600000	10800000	20
L. speciosa	Chr6	10800000	11000000	10
L. speciosa	Chr6	11000000	11200000	17
L. speciosa	Chr6	11200000	11400000	15
L. speciosa	Chr6	11400000	11600000	15
L. speciosa	Chr6	11600000	11800000	10
L. speciosa	Chr6	11800000	12000000	7
L. speciosa	Chr6	12000000	12200000	7
L. speciosa	Chr6	12200000	12400000	11
L. speciosa	Chr6	12400000	12600000	5
L. speciosa	Chr6	12600000	12800000	8
L. speciosa	Chr6	12800000	13000000	5
L. speciosa	Chr6	13000000	13200000	4
L. speciosa	Chr6	13200000	13400000	7
L. speciosa	Chr6	13400000	13600000	8
L. speciosa	Chr6	13600000	13800000	23
L. speciosa	Chr6	13800000	14000000	18
L. speciosa	Chr6	14000000	14200000	16
L. speciosa	Chr6	14200000	14400000	5
L. speciosa	Chr6	14400000	14600000	7
L. speciosa	Chr6	14600000	14800000	8
L. speciosa	Chr6	14800000	15000000	8
L. speciosa	Chr6	15000000	15200000	10
L. speciosa	Chr6	15200000	15400000	5
L. speciosa	Chr6	15400000	15600000	6
L. speciosa	Chr6	15600000	15800000	3
L. speciosa	Chr6	15800000	16000000	3
L. speciosa	Chr6	16000000	16200000	4
L. speciosa	Chr6	16200000	16400000	9
L. speciosa	Chr6	16400000	16600000	22
L. speciosa	Chr6	16600000	16800000	19
L. speciosa	Chr6	16800000	17000000	21
L. speciosa	Chr6	17000000	17149278	15
L. speciosa	Chr7	0	200000	6
L. speciosa	Chr7	200000	400000	10
L. speciosa	Chr7	400000	600000	14
L. speciosa	Chr7	600000	800000	13
L. speciosa	Chr7	800000	1000000	11
L. speciosa	Chr7	1000000	1200000	18
L. speciosa	Chr7	1200000	1400000	19
L. speciosa	Chr7	1400000	1600000	21
L. speciosa	Chr7	1600000	1800000	20
L. speciosa	Chr7	1800000	2000000	14
L. speciosa	Chr7	2000000	2200000	13
L. speciosa	Chr7	2200000	2400000	26
L. speciosa	Chr7	2400000	2600000	23
L. speciosa	Chr7	2600000	2800000	31
L. speciosa	Chr7	2800000	3000000	23
L. speciosa	Chr7	3000000	3200000	27
L. speciosa	Chr7	3200000	3400000	30
L. speciosa	Chr7	3400000	3600000	34
L. speciosa	Chr7	3600000	3800000	34
L. speciosa	Chr7	3800000	4000000	27
L. speciosa	Chr7	4000000	4200000	29
L. speciosa	Chr7	4200000	4400000	22
L. speciosa	Chr7	4400000	4600000	26
L. speciosa	Chr7	4600000	4800000	37
L. speciosa	Chr7	4800000	5000000	36
L. speciosa	Chr7	5000000	5200000	29
L. speciosa	Chr7	5200000	5400000	31
L. speciosa	Chr7	5400000	5600000	31
L. speciosa	Chr7	5600000	5800000	32
L. speciosa	Chr7	5800000	6000000	31
L. speciosa	Chr7	6000000	6200000	34
L. speciosa	Chr7	6200000	6400000	27
L. speciosa	Chr7	6400000	6600000	28
L. speciosa	Chr7	6600000	6800000	34
L. speciosa	Chr7	6800000	7000000	27
L. speciosa	Chr7	7000000	7200000	28
L. speciosa	Chr7	7200000	7400000	35
L. speciosa	Chr7	7400000	7600000	32
L. speciosa	Chr7	7600000	7800000	30
L. speciosa	Chr7	7800000	8000000	27
L. speciosa	Chr7	8000000	8200000	33
L. speciosa	Chr7	8200000	8400000	37
L. speciosa	Chr7	8400000	8600000	34
L. speciosa	Chr7	8600000	8800000	24
L. speciosa	Chr7	8800000	9000000	28
L. speciosa	Chr7	9000000	9200000	23
L. speciosa	Chr7	9200000	9400000	0
L. speciosa	Chr7	9400000	9600000	20
L. speciosa	Chr7	9600000	9800000	11
L. speciosa	Chr7	9800000	10000000	4
L. speciosa	Chr7	10000000	10200000	20
L. speciosa	Chr7	10200000	10400000	18
L. speciosa	Chr7	10400000	10600000	19
L. speciosa	Chr7	10600000	10800000	18
L. speciosa	Chr7	10800000	11000000	9
L. speciosa	Chr7	11000000	11200000	10
L. speciosa	Chr7	11200000	11400000	8
L. speciosa	Chr7	11400000	11600000	12
L. speciosa	Chr7	11600000	11800000	2
L. speciosa	Chr7	11800000	12000000	6
L. speciosa	Chr7	12000000	12200000	12
L. speciosa	Chr7	12200000	12400000	13
L. speciosa	Chr7	12400000	12600000	16
L. speciosa	Chr7	12600000	12800000	18
L. speciosa	Chr7	12800000	13000000	8
L. speciosa	Chr7	13000000	13200000	24
L. speciosa	Chr7	13200000	13400000	15
L. speciosa	Chr7	13400000	13600000	13
L. speciosa	Chr7	13600000	13800000	8
L. speciosa	Chr7	13800000	14000000	12
L. speciosa	Chr7	14000000	14200000	20
L. speciosa	Chr7	14200000	14400000	5
L. speciosa	Chr7	14400000	14600000	2
L. speciosa	Chr7	14600000	14800000	1
L. speciosa	Chr7	14800000	15000000	5
L. speciosa	Chr7	15000000	15200000	4
L. speciosa	Chr7	15200000	15400000	8
L. speciosa	Chr7	15400000	15516548	3
L. speciosa	Chr8	0	200000	37
L. speciosa	Chr8	200000	400000	34
L. speciosa	Chr8	400000	600000	39
L. speciosa	Chr8	600000	800000	27
L. speciosa	Chr8	800000	1000000	27
L. speciosa	Chr8	1000000	1200000	31
L. speciosa	Chr8	1200000	1400000	31
L. speciosa	Chr8	1400000	1600000	34
L. speciosa	Chr8	1600000	1800000	31
L. speciosa	Chr8	1800000	2000000	23
L. speciosa	Chr8	2000000	2200000	23
L. speciosa	Chr8	2200000	2400000	25
L. speciosa	Chr8	2400000	2600000	20
L. speciosa	Chr8	2600000	2800000	29
L. speciosa	Chr8	2800000	3000000	23
L. speciosa	Chr8	3000000	3200000	22
L. speciosa	Chr8	3200000	3400000	17
L. speciosa	Chr8	3400000	3600000	12
L. speciosa	Chr8	3600000	3800000	13
L. speciosa	Chr8	3800000	4000000	10
L. speciosa	Chr8	4000000	4200000	14
L. speciosa	Chr8	4200000	4400000	9
L. speciosa	Chr8	4400000	4600000	9
L. speciosa	Chr8	4600000	4800000	6
L. speciosa	Chr8	4800000	5000000	10
L. speciosa	Chr8	5000000	5200000	8
L. speciosa	Chr8	5200000	5400000	14
L. speciosa	Chr8	5400000	5600000	5
L. speciosa	Chr8	5600000	5800000	7
L. speciosa	Chr8	5800000	6000000	1
L. speciosa	Chr8	6000000	6200000	3
L. speciosa	Chr8	6200000	6400000	5
L. speciosa	Chr8	6400000	6600000	5
L. speciosa	Chr8	6600000	6800000	10
L. speciosa	Chr8	6800000	7000000	4
L. speciosa	Chr8	7000000	7200000	7
L. speciosa	Chr8	7200000	7400000	7
L. speciosa	Chr8	7400000	7600000	13
L. speciosa	Chr8	7600000	7800000	19
L. speciosa	Chr8	7800000	8000000	13
L. speciosa	Chr8	8000000	8200000	13
L. speciosa	Chr8	8200000	8400000	22
L. speciosa	Chr8	8400000	8600000	21
L. speciosa	Chr8	8600000	8800000	16
L. speciosa	Chr8	8800000	9000000	26
L. speciosa	Chr8	9000000	9200000	27
L. speciosa	Chr8	9200000	9400000	21
L. speciosa	Chr8	9400000	9600000	26
L. speciosa	Chr8	9600000	9800000	27
L. speciosa	Chr8	9800000	10000000	19
L. speciosa	Chr8	10000000	10200000	31
L. speciosa	Chr8	10200000	10400000	30
L. speciosa	Chr8	10400000	10600000	33
L. speciosa	Chr8	10600000	10800000	31
L. speciosa	Chr8	10800000	11000000	28
L. speciosa	Chr8	11000000	11200000	27
L. speciosa	Chr8	11200000	11400000	37
L. speciosa	Chr8	11400000	11600000	29
L. speciosa	Chr8	11600000	11800000	30
L. speciosa	Chr8	11800000	12000000	37
L. speciosa	Chr8	12000000	12200000	42
L. speciosa	Chr8	12200000	12400000	32
L. speciosa	Chr8	12400000	12600000	36
L. speciosa	Chr8	12600000	12800000	34
L. speciosa	Chr8	12800000	13000000	47
L. speciosa	Chr8	13000000	13200000	33
L. speciosa	Chr8	13200000	13223610	2
L. speciosa	Chr9	0	200000	24
L. speciosa	Chr9	200000	400000	31
L. speciosa	Chr9	400000	600000	29
L. speciosa	Chr9	600000	800000	27
L. speciosa	Chr9	800000	1000000	27
L. speciosa	Chr9	1000000	1200000	32
L. speciosa	Chr9	1200000	1400000	23
L. speciosa	Chr9	1400000	1600000	31
L. speciosa	Chr9	1600000	1800000	27
L. speciosa	Chr9	1800000	2000000	28
L. speciosa	Chr9	2000000	2200000	18
L. speciosa	Chr9	2200000	2400000	20
L. speciosa	Chr9	2400000	2600000	24
L. speciosa	Chr9	2600000	2800000	23
L. speciosa	Chr9	2800000	3000000	20
L. speciosa	Chr9	3000000	3200000	17
L. speciosa	Chr9	3200000	3400000	15
L. speciosa	Chr9	3400000	3600000	15
L. speciosa	Chr9	3600000	3800000	12
L. speciosa	Chr9	3800000	4000000	14
L. speciosa	Chr9	4000000	4200000	8
L. speciosa	Chr9	4200000	4400000	8
L. speciosa	Chr9	4400000	4600000	7
L. speciosa	Chr9	4600000	4800000	4
L. speciosa	Chr9	4800000	5000000	8
L. speciosa	Chr9	5000000	5200000	7
L. speciosa	Chr9	5200000	5400000	2
L. speciosa	Chr9	5400000	5600000	1
L. speciosa	Chr9	5600000	5800000	2
L. speciosa	Chr9	5800000	6000000	3
L. speciosa	Chr9	6000000	6200000	0
L. speciosa	Chr9	6200000	6400000	1
L. speciosa	Chr9	6400000	6600000	4
L. speciosa	Chr9	6600000	6800000	2
L. speciosa	Chr9	6800000	7000000	8
L. speciosa	Chr9	7000000	7200000	5
L. speciosa	Chr9	7200000	7400000	5
L. speciosa	Chr9	7400000	7600000	9
L. speciosa	Chr9	7600000	7800000	8
L. speciosa	Chr9	7800000	8000000	10
L. speciosa	Chr9	8000000	8200000	9
L. speciosa	Chr9	8200000	8400000	17
L. speciosa	Chr9	8400000	8600000	8
L. speciosa	Chr9	8600000	8800000	8
L. speciosa	Chr9	8800000	9000000	19
L. speciosa	Chr9	9000000	9200000	26
L. speciosa	Chr9	9200000	9400000	13
L. speciosa	Chr9	9400000	9600000	7
L. speciosa	Chr9	9600000	9800000	17
L. speciosa	Chr9	9800000	10000000	25
L. speciosa	Chr9	10000000	10200000	26
L. speciosa	Chr9	10200000	10400000	29
L. speciosa	Chr9	10400000	10600000	35
L. speciosa	Chr9	10600000	10800000	33
L. speciosa	Chr9	10800000	11000000	25
L. speciosa	Chr9	11000000	11200000	30
L. speciosa	Chr9	11200000	11400000	29
L. speciosa	Chr9	11400000	11600000	35
L. speciosa	Chr9	11600000	11800000	34
L. speciosa	Chr9	11800000	12000000	27
L. speciosa	Chr9	12000000	12200000	33
L. speciosa	Chr9	12200000	12400000	33
L. speciosa	Chr9	12400000	12600000	35
L. speciosa	Chr9	12600000	12800000	31
L. speciosa	Chr9	12800000	13000000	38
L. speciosa	Chr9	13000000	13200000	25
L. speciosa	Chr9	13200000	13400000	34
L. speciosa	Chr9	13400000	13600000	30
L. speciosa	Chr9	13600000	13800000	22
L. speciosa	Chr9	13800000	14000000	29
L. speciosa	Chr9	14000000	14200000	31
L. speciosa	Chr9	14200000	14400000	27
L. speciosa	Chr9	14400000	14600000	30
L. speciosa	Chr9	14600000	14800000	35
L. speciosa	Chr9	14800000	15000000	29
L. speciosa	Chr9	15000000	15085816	11
L. speciosa	Chr10	0	200000	8
L. speciosa	Chr10	200000	400000	10
L. speciosa	Chr10	400000	600000	10
L. speciosa	Chr10	600000	800000	8
L. speciosa	Chr10	800000	1000000	13
L. speciosa	Chr10	1000000	1200000	18
L. speciosa	Chr10	1200000	1400000	22
L. speciosa	Chr10	1400000	1600000	24
L. speciosa	Chr10	1600000	1800000	26
L. speciosa	Chr10	1800000	2000000	33
L. speciosa	Chr10	2000000	2200000	24
L. speciosa	Chr10	2200000	2400000	26
L. speciosa	Chr10	2400000	2600000	23
L. speciosa	Chr10	2600000	2800000	23
L. speciosa	Chr10	2800000	3000000	27
L. speciosa	Chr10	3000000	3200000	32
L. speciosa	Chr10	3200000	3400000	32
L. speciosa	Chr10	3400000	3600000	32
L. speciosa	Chr10	3600000	3800000	28
L. speciosa	Chr10	3800000	4000000	35
L. speciosa	Chr10	4000000	4200000	25
L. speciosa	Chr10	4200000	4400000	36
L. speciosa	Chr10	4400000	4600000	36
L. speciosa	Chr10	4600000	4800000	38
L. speciosa	Chr10	4800000	5000000	23
L. speciosa	Chr10	5000000	5200000	36
L. speciosa	Chr10	5200000	5400000	29
L. speciosa	Chr10	5400000	5600000	46
L. speciosa	Chr10	5600000	5800000	38
L. speciosa	Chr10	5800000	6000000	28
L. speciosa	Chr10	6000000	6200000	42
L. speciosa	Chr10	6200000	6400000	36
L. speciosa	Chr10	6400000	6600000	25
L. speciosa	Chr10	6600000	6800000	37
L. speciosa	Chr10	6800000	7000000	25
L. speciosa	Chr10	7000000	7200000	36
L. speciosa	Chr10	7200000	7400000	34
L. speciosa	Chr10	7400000	7600000	27
L. speciosa	Chr10	7600000	7800000	33
L. speciosa	Chr10	7800000	8000000	26
L. speciosa	Chr10	8000000	8200000	30
L. speciosa	Chr10	8200000	8400000	31
L. speciosa	Chr10	8400000	8600000	28
L. speciosa	Chr10	8600000	8800000	29
L. speciosa	Chr10	8800000	9000000	22
L. speciosa	Chr10	9000000	9200000	31
L. speciosa	Chr10	9200000	9400000	19
L. speciosa	Chr10	9400000	9600000	27
L. speciosa	Chr10	9600000	9800000	30
L. speciosa	Chr10	9800000	10000000	29
L. speciosa	Chr10	10000000	10200000	22
L. speciosa	Chr10	10200000	10400000	23
L. speciosa	Chr10	10400000	10600000	23
L. speciosa	Chr10	10600000	10800000	16
L. speciosa	Chr10	10800000	11000000	20
L. speciosa	Chr10	11000000	11200000	15
L. speciosa	Chr10	11200000	11400000	10
L. speciosa	Chr10	11400000	11600000	9
L. speciosa	Chr10	11600000	11800000	6
L. speciosa	Chr10	11800000	12000000	5
L. speciosa	Chr10	12000000	12200000	11
L. speciosa	Chr10	12200000	12400000	7
L. speciosa	Chr10	12400000	12600000	8
L. speciosa	Chr10	12600000	12800000	8
L. speciosa	Chr10	12800000	13000000	7
L. speciosa	Chr10	13000000	13200000	0
L. speciosa	Chr10	13200000	13400000	5
L. speciosa	Chr10	13400000	13600000	6
L. speciosa	Chr10	13600000	13635582	0
L. speciosa	Chr11	0	200000	5
L. speciosa	Chr11	200000	400000	13
L. speciosa	Chr11	400000	600000	7
L. speciosa	Chr11	600000	800000	4
L. speciosa	Chr11	800000	1000000	6
L. speciosa	Chr11	1000000	1200000	6
L. speciosa	Chr11	1200000	1400000	10
L. speciosa	Chr11	1400000	1600000	10
L. speciosa	Chr11	1600000	1800000	14
L. speciosa	Chr11	1800000	2000000	22
L. speciosa	Chr11	2000000	2200000	22
L. speciosa	Chr11	2200000	2400000	23
L. speciosa	Chr11	2400000	2600000	24
L. speciosa	Chr11	2600000	2800000	16
L. speciosa	Chr11	2800000	3000000	28
L. speciosa	Chr11	3000000	3200000	11
L. speciosa	Chr11	3200000	3400000	30
L. speciosa	Chr11	3400000	3600000	26
L. speciosa	Chr11	3600000	3800000	26
L. speciosa	Chr11	3800000	4000000	24
L. speciosa	Chr11	4000000	4200000	26
L. speciosa	Chr11	4200000	4400000	27
L. speciosa	Chr11	4400000	4600000	31
L. speciosa	Chr11	4600000	4800000	35
L. speciosa	Chr11	4800000	5000000	33
L. speciosa	Chr11	5000000	5200000	22
L. speciosa	Chr11	5200000	5400000	34
L. speciosa	Chr11	5400000	5600000	31
L. speciosa	Chr11	5600000	5800000	32
L. speciosa	Chr11	5800000	6000000	31
L. speciosa	Chr11	6000000	6200000	35
L. speciosa	Chr11	6200000	6400000	32
L. speciosa	Chr11	6400000	6600000	34
L. speciosa	Chr11	6600000	6800000	31
L. speciosa	Chr11	6800000	7000000	38
L. speciosa	Chr11	7000000	7200000	40
L. speciosa	Chr11	7200000	7400000	22
L. speciosa	Chr11	7400000	7600000	33
L. speciosa	Chr11	7600000	7800000	38
L. speciosa	Chr11	7800000	8000000	28
L. speciosa	Chr11	8000000	8200000	26
L. speciosa	Chr11	8200000	8400000	26
L. speciosa	Chr11	8400000	8600000	32
L. speciosa	Chr11	8600000	8800000	31
L. speciosa	Chr11	8800000	9000000	32
L. speciosa	Chr11	9000000	9200000	28
L. speciosa	Chr11	9200000	9400000	31
L. speciosa	Chr11	9400000	9600000	28
L. speciosa	Chr11	9600000	9800000	20
L. speciosa	Chr11	9800000	10000000	25
L. speciosa	Chr11	10000000	10200000	15
L. speciosa	Chr11	10200000	10400000	16
L. speciosa	Chr11	10400000	10600000	14
L. speciosa	Chr11	10600000	10800000	9
L. speciosa	Chr11	10800000	11000000	4
L. speciosa	Chr11	11000000	11200000	6
L. speciosa	Chr11	11200000	11400000	4
L. speciosa	Chr11	11400000	11600000	2
L. speciosa	Chr11	11600000	11648590	0
L. speciosa	Chr12	0	200000	24
L. speciosa	Chr12	200000	400000	26
L. speciosa	Chr12	400000	600000	22
L. speciosa	Chr12	600000	800000	15
L. speciosa	Chr12	800000	1000000	21
L. speciosa	Chr12	1000000	1200000	20
L. speciosa	Chr12	1200000	1400000	15
L. speciosa	Chr12	1400000	1600000	14
L. speciosa	Chr12	1600000	1800000	10
L. speciosa	Chr12	1800000	2000000	13
L. speciosa	Chr12	2000000	2200000	11
L. speciosa	Chr12	2200000	2400000	11
L. speciosa	Chr12	2400000	2600000	4
L. speciosa	Chr12	2600000	2800000	6
L. speciosa	Chr12	2800000	3000000	6
L. speciosa	Chr12	3000000	3200000	8
L. speciosa	Chr12	3200000	3400000	7
L. speciosa	Chr12	3400000	3600000	5
L. speciosa	Chr12	3600000	3800000	4
L. speciosa	Chr12	3800000	4000000	8
L. speciosa	Chr12	4000000	4200000	0
L. speciosa	Chr12	4200000	4400000	2
L. speciosa	Chr12	4400000	4600000	4
L. speciosa	Chr12	4600000	4800000	16
L. speciosa	Chr12	4800000	5000000	6
L. speciosa	Chr12	5000000	5200000	2
L. speciosa	Chr12	5200000	5400000	5
L. speciosa	Chr12	5400000	5600000	4
L. speciosa	Chr12	5600000	5800000	4
L. speciosa	Chr12	5800000	6000000	12
L. speciosa	Chr12	6000000	6200000	9
L. speciosa	Chr12	6200000	6400000	5
L. speciosa	Chr12	6400000	6600000	8
L. speciosa	Chr12	6600000	6800000	15
L. speciosa	Chr12	6800000	7000000	13
L. speciosa	Chr12	7000000	7200000	15
L. speciosa	Chr12	7200000	7400000	21
L. speciosa	Chr12	7400000	7600000	16
L. speciosa	Chr12	7600000	7800000	28
L. speciosa	Chr12	7800000	8000000	25
L. speciosa	Chr12	8000000	8200000	22
L. speciosa	Chr12	8200000	8400000	23
L. speciosa	Chr12	8400000	8600000	36
L. speciosa	Chr12	8600000	8800000	24
L. speciosa	Chr12	8800000	9000000	26
L. speciosa	Chr12	9000000	9200000	28
L. speciosa	Chr12	9200000	9400000	33
L. speciosa	Chr12	9400000	9600000	29
L. speciosa	Chr12	9600000	9800000	32
L. speciosa	Chr12	9800000	10000000	35
L. speciosa	Chr12	10000000	10200000	23
L. speciosa	Chr12	10200000	10400000	30
L. speciosa	Chr12	10400000	10600000	31
L. speciosa	Chr12	10600000	10800000	19
L. speciosa	Chr12	10800000	11000000	35
L. speciosa	Chr12	11000000	11200000	27
L. speciosa	Chr12	11200000	11400000	38
L. speciosa	Chr12	11400000	11600000	35
L. speciosa	Chr12	11600000	11800000	41
L. speciosa	Chr12	11800000	12000000	41
L. speciosa	Chr12	12000000	12200000	31
L. speciosa	Chr12	12200000	12400000	38
L. speciosa	Chr12	12400000	12556505	19
L. speciosa	Chr13	0	200000	7
L. speciosa	Chr13	200000	400000	9
L. speciosa	Chr13	400000	600000	12
L. speciosa	Chr13	600000	800000	16
L. speciosa	Chr13	800000	1000000	26
L. speciosa	Chr13	1000000	1200000	15
L. speciosa	Chr13	1200000	1400000	14
L. speciosa	Chr13	1400000	1600000	23
L. speciosa	Chr13	1600000	1800000	22
L. speciosa	Chr13	1800000	2000000	30
L. speciosa	Chr13	2000000	2200000	37
L. speciosa	Chr13	2200000	2400000	34
L. speciosa	Chr13	2400000	2600000	35
L. speciosa	Chr13	2600000	2800000	33
L. speciosa	Chr13	2800000	3000000	28
L. speciosa	Chr13	3000000	3200000	36
L. speciosa	Chr13	3200000	3400000	34
L. speciosa	Chr13	3400000	3600000	25
L. speciosa	Chr13	3600000	3800000	29
L. speciosa	Chr13	3800000	4000000	34
L. speciosa	Chr13	4000000	4200000	36
L. speciosa	Chr13	4200000	4400000	43
L. speciosa	Chr13	4400000	4600000	33
L. speciosa	Chr13	4600000	4800000	28
L. speciosa	Chr13	4800000	5000000	33
L. speciosa	Chr13	5000000	5200000	26
L. speciosa	Chr13	5200000	5400000	30
L. speciosa	Chr13	5400000	5600000	30
L. speciosa	Chr13	5600000	5800000	29
L. speciosa	Chr13	5800000	6000000	29
L. speciosa	Chr13	6000000	6200000	33
L. speciosa	Chr13	6200000	6400000	29
L. speciosa	Chr13	6400000	6600000	27
L. speciosa	Chr13	6600000	6800000	33
L. speciosa	Chr13	6800000	7000000	30
L. speciosa	Chr13	7000000	7200000	28
L. speciosa	Chr13	7200000	7400000	38
L. speciosa	Chr13	7400000	7600000	28
L. speciosa	Chr13	7600000	7800000	21
L. speciosa	Chr13	7800000	8000000	39
L. speciosa	Chr13	8000000	8200000	30
L. speciosa	Chr13	8200000	8400000	34
L. speciosa	Chr13	8400000	8600000	28
L. speciosa	Chr13	8600000	8800000	32
L. speciosa	Chr13	8800000	9000000	30
L. speciosa	Chr13	9000000	9200000	19
L. speciosa	Chr13	9200000	9400000	24
L. speciosa	Chr13	9400000	9600000	28
L. speciosa	Chr13	9600000	9800000	29
L. speciosa	Chr13	9800000	10000000	21
L. speciosa	Chr13	10000000	10200000	19
L. speciosa	Chr13	10200000	10400000	18
L. speciosa	Chr13	10400000	10600000	20
L. speciosa	Chr13	10600000	10800000	17
L. speciosa	Chr13	10800000	11000000	13
L. speciosa	Chr13	11000000	11200000	12
L. speciosa	Chr13	11200000	11400000	4
L. speciosa	Chr13	11400000	11600000	9
L. speciosa	Chr13	11600000	11800000	10
L. speciosa	Chr13	11800000	12000000	12
L. speciosa	Chr13	12000000	12200000	5
L. speciosa	Chr13	12200000	12400000	9
L. speciosa	Chr13	12400000	12600000	3
L. speciosa	Chr13	12600000	12800000	8
L. speciosa	Chr13	12800000	13000000	6
L. speciosa	Chr13	13000000	13200000	13
L. speciosa	Chr13	13200000	13400000	8
L. speciosa	Chr13	13400000	13600000	3
L. speciosa	Chr13	13600000	13800000	1
L. speciosa	Chr13	13800000	14000000	3
L. speciosa	Chr13	14000000	14200000	7
L. speciosa	Chr13	14200000	14400000	5
L. speciosa	Chr13	14400000	14600000	6
L. speciosa	Chr13	14600000	14800000	6
L. speciosa	Chr13	14800000	15000000	3
L. speciosa	Chr13	15000000	15200000	2
L. speciosa	Chr13	15200000	15256558	0
L. speciosa	Chr14	0	200000	9
L. speciosa	Chr14	200000	400000	3
L. speciosa	Chr14	400000	600000	0
L. speciosa	Chr14	600000	800000	1
L. speciosa	Chr14	800000	1000000	4
L. speciosa	Chr14	1000000	1200000	6
L. speciosa	Chr14	1200000	1400000	7
L. speciosa	Chr14	1400000	1600000	6
L. speciosa	Chr14	1600000	1800000	8
L. speciosa	Chr14	1800000	2000000	13
L. speciosa	Chr14	2000000	2200000	14
L. speciosa	Chr14	2200000	2400000	8
L. speciosa	Chr14	2400000	2600000	10
L. speciosa	Chr14	2600000	2800000	14
L. speciosa	Chr14	2800000	3000000	16
L. speciosa	Chr14	3000000	3200000	33
L. speciosa	Chr14	3200000	3400000	26
L. speciosa	Chr14	3400000	3600000	25
L. speciosa	Chr14	3600000	3800000	27
L. speciosa	Chr14	3800000	4000000	34
L. speciosa	Chr14	4000000	4200000	31
L. speciosa	Chr14	4200000	4400000	28
L. speciosa	Chr14	4400000	4600000	28
L. speciosa	Chr14	4600000	4800000	35
L. speciosa	Chr14	4800000	5000000	37
L. speciosa	Chr14	5000000	5200000	34
L. speciosa	Chr14	5200000	5400000	26
L. speciosa	Chr14	5400000	5600000	27
L. speciosa	Chr14	5600000	5800000	30
L. speciosa	Chr14	5800000	6000000	37
L. speciosa	Chr14	6000000	6200000	31
L. speciosa	Chr14	6200000	6400000	43
L. speciosa	Chr14	6400000	6600000	31
L. speciosa	Chr14	6600000	6800000	31
L. speciosa	Chr14	6800000	7000000	41
L. speciosa	Chr14	7000000	7200000	35
L. speciosa	Chr14	7200000	7400000	33
L. speciosa	Chr14	7400000	7600000	32
L. speciosa	Chr14	7600000	7800000	29
L. speciosa	Chr14	7800000	8000000	26
L. speciosa	Chr14	8000000	8200000	28
L. speciosa	Chr14	8200000	8400000	25
L. speciosa	Chr14	8400000	8600000	25
L. speciosa	Chr14	8600000	8800000	26
L. speciosa	Chr14	8800000	9000000	18
L. speciosa	Chr14	9000000	9200000	16
L. speciosa	Chr14	9200000	9400000	17
L. speciosa	Chr14	9400000	9600000	13
L. speciosa	Chr14	9600000	9800000	6
L. speciosa	Chr14	9800000	10000000	21
L. speciosa	Chr14	10000000	10200000	6
L. speciosa	Chr14	10200000	10400000	5
L. speciosa	Chr14	10400000	10600000	8
L. speciosa	Chr14	10600000	10800000	6
L. speciosa	Chr14	10800000	11000000	2
L. speciosa	Chr14	11000000	11091929	0
L. speciosa	Chr15	0	200000	31
L. speciosa	Chr15	200000	400000	33
L. speciosa	Chr15	400000	600000	29
L. speciosa	Chr15	600000	800000	33
L. speciosa	Chr15	800000	1000000	34
L. speciosa	Chr15	1000000	1200000	30
L. speciosa	Chr15	1200000	1400000	26
L. speciosa	Chr15	1400000	1600000	30
L. speciosa	Chr15	1600000	1800000	32
L. speciosa	Chr15	1800000	2000000	32
L. speciosa	Chr15	2000000	2200000	32
L. speciosa	Chr15	2200000	2400000	26
L. speciosa	Chr15	2400000	2600000	25
L. speciosa	Chr15	2600000	2800000	18
L. speciosa	Chr15	2800000	3000000	20
L. speciosa	Chr15	3000000	3200000	16
L. speciosa	Chr15	3200000	3400000	15
L. speciosa	Chr15	3400000	3600000	9
L. speciosa	Chr15	3600000	3800000	18
L. speciosa	Chr15	3800000	4000000	10
L. speciosa	Chr15	4000000	4200000	10
L. speciosa	Chr15	4200000	4400000	13
L. speciosa	Chr15	4400000	4600000	11
L. speciosa	Chr15	4600000	4800000	7
L. speciosa	Chr15	4800000	5000000	13
L. speciosa	Chr15	5000000	5200000	18
L. speciosa	Chr15	5200000	5400000	6
L. speciosa	Chr15	5400000	5600000	16
L. speciosa	Chr15	5600000	5800000	21
L. speciosa	Chr15	5800000	6000000	20
L. speciosa	Chr15	6000000	6200000	10
L. speciosa	Chr15	6200000	6400000	12
L. speciosa	Chr15	6400000	6600000	0
L. speciosa	Chr15	6600000	6800000	16
L. speciosa	Chr15	6800000	7000000	17
L. speciosa	Chr15	7000000	7200000	19
L. speciosa	Chr15	7200000	7400000	21
L. speciosa	Chr15	7400000	7600000	28
L. speciosa	Chr15	7600000	7800000	21
L. speciosa	Chr15	7800000	8000000	31
L. speciosa	Chr15	8000000	8200000	23
L. speciosa	Chr15	8200000	8400000	25
L. speciosa	Chr15	8400000	8600000	32
L. speciosa	Chr15	8600000	8800000	27
L. speciosa	Chr15	8800000	9000000	19
L. speciosa	Chr15	9000000	9200000	29
L. speciosa	Chr15	9200000	9400000	26
L. speciosa	Chr15	9400000	9600000	37
L. speciosa	Chr15	9600000	9800000	35
L. speciosa	Chr15	9800000	10000000	36
L. speciosa	Chr15	10000000	10200000	29
L. speciosa	Chr15	10200000	10400000	36
L. speciosa	Chr15	10400000	10600000	40
L. speciosa	Chr15	10600000	10780494	23
L. speciosa	Chr16	0	200000	0
L. speciosa	Chr16	200000	400000	0
L. speciosa	Chr16	400000	600000	7
L. speciosa	Chr16	600000	800000	24
L. speciosa	Chr16	800000	1000000	14
L. speciosa	Chr16	1000000	1200000	17
L. speciosa	Chr16	1200000	1400000	8
L. speciosa	Chr16	1400000	1600000	10
L. speciosa	Chr16	1600000	1800000	6
L. speciosa	Chr16	1800000	2000000	9
L. speciosa	Chr16	2000000	2200000	12
L. speciosa	Chr16	2200000	2400000	18
L. speciosa	Chr16	2400000	2600000	12
L. speciosa	Chr16	2600000	2800000	19
L. speciosa	Chr16	2800000	3000000	20
L. speciosa	Chr16	3000000	3200000	11
L. speciosa	Chr16	3200000	3400000	16
L. speciosa	Chr16	3400000	3600000	12
L. speciosa	Chr16	3600000	3800000	30
L. speciosa	Chr16	3800000	4000000	25
L. speciosa	Chr16	4000000	4200000	28
L. speciosa	Chr16	4200000	4400000	25
L. speciosa	Chr16	4400000	4600000	34
L. speciosa	Chr16	4600000	4800000	26
L. speciosa	Chr16	4800000	5000000	22
L. speciosa	Chr16	5000000	5200000	30
L. speciosa	Chr16	5200000	5400000	37
L. speciosa	Chr16	5400000	5600000	34
L. speciosa	Chr16	5600000	5800000	32
L. speciosa	Chr16	5800000	6000000	33
L. speciosa	Chr16	6000000	6200000	41
L. speciosa	Chr16	6200000	6400000	29
L. speciosa	Chr16	6400000	6600000	32
L. speciosa	Chr16	6600000	6800000	28
L. speciosa	Chr16	6800000	7000000	22
L. speciosa	Chr16	7000000	7200000	30
L. speciosa	Chr16	7200000	7400000	26
L. speciosa	Chr16	7400000	7600000	0
L. speciosa	Chr16	7600000	7800000	20
L. speciosa	Chr16	7800000	8000000	27
L. speciosa	Chr16	8000000	8200000	20
L. speciosa	Chr16	8200000	8400000	32
L. speciosa	Chr16	8400000	8600000	23
L. speciosa	Chr16	8600000	8800000	28
L. speciosa	Chr16	8800000	9000000	29
L. speciosa	Chr16	9000000	9200000	20
L. speciosa	Chr16	9200000	9400000	28
L. speciosa	Chr16	9400000	9600000	19
L. speciosa	Chr16	9600000	9800000	13
L. speciosa	Chr16	9800000	10000000	15
L. speciosa	Chr16	10000000	10200000	21
L. speciosa	Chr16	10200000	10258374	0
L. speciosa	Chr17	0	200000	34
L. speciosa	Chr17	200000	400000	34
L. speciosa	Chr17	400000	600000	30
L. speciosa	Chr17	600000	800000	35
L. speciosa	Chr17	800000	1000000	38
L. speciosa	Chr17	1000000	1200000	35
L. speciosa	Chr17	1200000	1400000	36
L. speciosa	Chr17	1400000	1600000	28
L. speciosa	Chr17	1600000	1800000	36
L. speciosa	Chr17	1800000	2000000	32
L. speciosa	Chr17	2000000	2200000	31
L. speciosa	Chr17	2200000	2400000	33
L. speciosa	Chr17	2400000	2600000	27
L. speciosa	Chr17	2600000	2800000	30
L. speciosa	Chr17	2800000	3000000	35
L. speciosa	Chr17	3000000	3200000	24
L. speciosa	Chr17	3200000	3400000	25
L. speciosa	Chr17	3400000	3600000	17
L. speciosa	Chr17	3600000	3800000	25
L. speciosa	Chr17	3800000	4000000	19
L. speciosa	Chr17	4000000	4200000	28
L. speciosa	Chr17	4200000	4400000	19
L. speciosa	Chr17	4400000	4600000	18
L. speciosa	Chr17	4600000	4800000	20
L. speciosa	Chr17	4800000	5000000	10
L. speciosa	Chr17	5000000	5200000	10
L. speciosa	Chr17	5200000	5400000	7
L. speciosa	Chr17	5400000	5600000	9
L. speciosa	Chr17	5600000	5800000	4
L. speciosa	Chr17	5800000	6000000	6
L. speciosa	Chr17	6000000	6200000	8
L. speciosa	Chr17	6200000	6400000	4
L. speciosa	Chr17	6400000	6600000	6
L. speciosa	Chr17	6600000	6800000	7
L. speciosa	Chr17	6800000	7000000	3
L. speciosa	Chr17	7000000	7200000	5
L. speciosa	Chr17	7200000	7400000	4
L. speciosa	Chr17	7400000	7600000	8
L. speciosa	Chr17	7600000	7800000	8
L. speciosa	Chr17	7800000	8000000	8
L. speciosa	Chr17	8000000	8200000	5
L. speciosa	Chr17	8200000	8400000	3
L. speciosa	Chr17	8400000	8600000	8
L. speciosa	Chr17	8600000	8800000	8
L. speciosa	Chr17	8800000	9000000	4
L. speciosa	Chr17	9000000	9200000	5
L. speciosa	Chr17	9200000	9400000	17
L. speciosa	Chr17	9400000	9600000	15
L. speciosa	Chr17	9600000	9800000	22
L. speciosa	Chr17	9800000	10000000	16
L. speciosa	Chr17	10000000	10200000	21
L. speciosa	Chr17	10200000	10400000	19
L. speciosa	Chr17	10400000	10600000	17
L. speciosa	Chr17	10600000	10800000	18
L. speciosa	Chr17	10800000	10981652	17
L. speciosa	Chr18	0	200000	4
L. speciosa	Chr18	200000	400000	1
L. speciosa	Chr18	400000	600000	0
L. speciosa	Chr18	600000	800000	0
L. speciosa	Chr18	800000	1000000	0
L. speciosa	Chr18	1000000	1200000	4
L. speciosa	Chr18	1200000	1400000	5
L. speciosa	Chr18	1400000	1600000	7
L. speciosa	Chr18	1600000	1800000	6
L. speciosa	Chr18	1800000	2000000	4
L. speciosa	Chr18	2000000	2200000	6
L. speciosa	Chr18	2200000	2400000	1
L. speciosa	Chr18	2400000	2600000	6
L. speciosa	Chr18	2600000	2800000	9
L. speciosa	Chr18	2800000	3000000	11
L. speciosa	Chr18	3000000	3200000	7
L. speciosa	Chr18	3200000	3400000	5
L. speciosa	Chr18	3400000	3600000	13
L. speciosa	Chr18	3600000	3800000	15
L. speciosa	Chr18	3800000	4000000	20
L. speciosa	Chr18	4000000	4200000	16
L. speciosa	Chr18	4200000	4400000	18
L. speciosa	Chr18	4400000	4600000	21
L. speciosa	Chr18	4600000	4800000	19
L. speciosa	Chr18	4800000	5000000	18
L. speciosa	Chr18	5000000	5200000	31
L. speciosa	Chr18	5200000	5400000	19
L. speciosa	Chr18	5400000	5600000	25
L. speciosa	Chr18	5600000	5800000	10
L. speciosa	Chr18	5800000	6000000	19
L. speciosa	Chr18	6000000	6200000	15
L. speciosa	Chr18	6200000	6400000	17
L. speciosa	Chr18	6400000	6600000	26
L. speciosa	Chr18	6600000	6800000	6
L. speciosa	Chr18	6800000	7000000	10
L. speciosa	Chr18	7000000	7200000	21
L. speciosa	Chr18	7200000	7400000	17
L. speciosa	Chr18	7400000	7600000	18
L. speciosa	Chr18	7600000	7800000	29
L. speciosa	Chr18	7800000	8000000	29
L. speciosa	Chr18	8000000	8200000	31
L. speciosa	Chr18	8200000	8400000	31
L. speciosa	Chr18	8400000	8600000	36
L. speciosa	Chr18	8600000	8800000	25
L. speciosa	Chr18	8800000	9000000	37
L. speciosa	Chr18	9000000	9200000	30
L. speciosa	Chr18	9200000	9400000	33
L. speciosa	Chr18	9400000	9600000	33
L. speciosa	Chr18	9600000	9800000	32
L. speciosa	Chr18	9800000	10000000	38
L. speciosa	Chr18	10000000	10200000	30
L. speciosa	Chr18	10200000	10400000	43
L. speciosa	Chr18	10400000	10542406	15
L. speciosa	Chr19	0	200000	7
L. speciosa	Chr19	200000	400000	11
L. speciosa	Chr19	400000	600000	14
L. speciosa	Chr19	600000	800000	13
L. speciosa	Chr19	800000	1000000	9
L. speciosa	Chr19	1000000	1200000	24
L. speciosa	Chr19	1200000	1400000	18
L. speciosa	Chr19	1400000	1600000	22
L. speciosa	Chr19	1600000	1800000	23
L. speciosa	Chr19	1800000	2000000	31
L. speciosa	Chr19	2000000	2200000	26
L. speciosa	Chr19	2200000	2400000	36
L. speciosa	Chr19	2400000	2600000	35
L. speciosa	Chr19	2600000	2800000	23
L. speciosa	Chr19	2800000	3000000	31
L. speciosa	Chr19	3000000	3200000	30
L. speciosa	Chr19	3200000	3400000	31
L. speciosa	Chr19	3400000	3600000	27
L. speciosa	Chr19	3600000	3800000	33
L. speciosa	Chr19	3800000	4000000	28
L. speciosa	Chr19	4000000	4200000	33
L. speciosa	Chr19	4200000	4400000	32
L. speciosa	Chr19	4400000	4600000	34
L. speciosa	Chr19	4600000	4800000	18
L. speciosa	Chr19	4800000	5000000	35
L. speciosa	Chr19	5000000	5200000	29
L. speciosa	Chr19	5200000	5400000	32
L. speciosa	Chr19	5400000	5600000	32
L. speciosa	Chr19	5600000	5800000	34
L. speciosa	Chr19	5800000	6000000	27
L. speciosa	Chr19	6000000	6200000	31
L. speciosa	Chr19	6200000	6400000	24
L. speciosa	Chr19	6400000	6600000	25
L. speciosa	Chr19	6600000	6800000	36
L. speciosa	Chr19	6800000	7000000	31
L. speciosa	Chr19	7000000	7200000	27
L. speciosa	Chr19	7200000	7400000	33
L. speciosa	Chr19	7400000	7600000	30
L. speciosa	Chr19	7600000	7800000	27
L. speciosa	Chr19	7800000	8000000	27
L. speciosa	Chr19	8000000	8200000	21
L. speciosa	Chr19	8200000	8400000	26
L. speciosa	Chr19	8400000	8600000	24
L. speciosa	Chr19	8600000	8800000	26
L. speciosa	Chr19	8800000	9000000	21
L. speciosa	Chr19	9000000	9200000	21
L. speciosa	Chr19	9200000	9400000	17
L. speciosa	Chr19	9400000	9600000	14
L. speciosa	Chr19	9600000	9800000	10
L. speciosa	Chr19	9800000	10000000	14
L. speciosa	Chr19	10000000	10200000	7
L. speciosa	Chr19	10200000	10400000	7
L. speciosa	Chr19	10400000	10600000	8
L. speciosa	Chr19	10600000	10800000	9
L. speciosa	Chr19	10800000	11000000	9
L. speciosa	Chr19	11000000	11200000	6
L. speciosa	Chr19	11200000	11400000	7
L. speciosa	Chr19	11400000	11600000	2
L. speciosa	Chr19	11600000	11800000	7
L. speciosa	Chr19	11800000	12000000	1
L. speciosa	Chr19	12000000	12200000	3
L. speciosa	Chr19	12200000	12400000	5
L. speciosa	Chr19	12400000	12511759	4
L. speciosa	Chr20	0	200000	20
L. speciosa	Chr20	200000	400000	24
L. speciosa	Chr20	400000	600000	17
L. speciosa	Chr20	600000	800000	16
L. speciosa	Chr20	800000	1000000	13
L. speciosa	Chr20	1000000	1200000	14
L. speciosa	Chr20	1200000	1400000	14
L. speciosa	Chr20	1400000	1600000	9
L. speciosa	Chr20	1600000	1800000	13
L. speciosa	Chr20	1800000	2000000	10
L. speciosa	Chr20	2000000	2200000	8
L. speciosa	Chr20	2200000	2400000	7
L. speciosa	Chr20	2400000	2600000	7
L. speciosa	Chr20	2600000	2800000	8
L. speciosa	Chr20	2800000	3000000	4
L. speciosa	Chr20	3000000	3200000	3
L. speciosa	Chr20	3200000	3400000	6
L. speciosa	Chr20	3400000	3600000	3
L. speciosa	Chr20	3600000	3800000	5
L. speciosa	Chr20	3800000	4000000	2
L. speciosa	Chr20	4000000	4200000	3
L. speciosa	Chr20	4200000	4400000	5
L. speciosa	Chr20	4400000	4600000	4
L. speciosa	Chr20	4600000	4800000	6
L. speciosa	Chr20	4800000	5000000	3
L. speciosa	Chr20	5000000	5200000	10
L. speciosa	Chr20	5200000	5400000	14
L. speciosa	Chr20	5400000	5600000	9
L. speciosa	Chr20	5600000	5800000	9
L. speciosa	Chr20	5800000	6000000	16
L. speciosa	Chr20	6000000	6200000	20
L. speciosa	Chr20	6200000	6400000	12
L. speciosa	Chr20	6400000	6600000	17
L. speciosa	Chr20	6600000	6800000	24
L. speciosa	Chr20	6800000	7000000	25
L. speciosa	Chr20	7000000	7200000	26
L. speciosa	Chr20	7200000	7400000	26
L. speciosa	Chr20	7400000	7600000	32
L. speciosa	Chr20	7600000	7800000	26
L. speciosa	Chr20	7800000	8000000	25
L. speciosa	Chr20	8000000	8200000	33
L. speciosa	Chr20	8200000	8400000	29
L. speciosa	Chr20	8400000	8600000	33
L. speciosa	Chr20	8600000	8800000	30
L. speciosa	Chr20	8800000	9000000	40
L. speciosa	Chr20	9000000	9200000	31
L. speciosa	Chr20	9200000	9400000	29
L. speciosa	Chr20	9400000	9600000	42
L. speciosa	Chr20	9600000	9698467	8
L. speciosa	Chr21	0	200000	8
L. speciosa	Chr21	200000	400000	10
L. speciosa	Chr21	400000	600000	11
L. speciosa	Chr21	600000	800000	13
L. speciosa	Chr21	800000	1000000	13
L. speciosa	Chr21	1000000	1200000	12
L. speciosa	Chr21	1200000	1400000	18
L. speciosa	Chr21	1400000	1600000	18
L. speciosa	Chr21	1600000	1800000	16
L. speciosa	Chr21	1800000	2000000	9
L. speciosa	Chr21	2000000	2200000	18
L. speciosa	Chr21	2200000	2400000	27
L. speciosa	Chr21	2400000	2600000	24
L. speciosa	Chr21	2600000	2800000	35
L. speciosa	Chr21	2800000	3000000	32
L. speciosa	Chr21	3000000	3200000	23
L. speciosa	Chr21	3200000	3400000	17
L. speciosa	Chr21	3400000	3600000	28
L. speciosa	Chr21	3600000	3800000	34
L. speciosa	Chr21	3800000	4000000	32
L. speciosa	Chr21	4000000	4200000	18
L. speciosa	Chr21	4200000	4400000	34
L. speciosa	Chr21	4400000	4600000	38
L. speciosa	Chr21	4600000	4800000	25
L. speciosa	Chr21	4800000	5000000	32
L. speciosa	Chr21	5000000	5200000	27
L. speciosa	Chr21	5200000	5400000	35
L. speciosa	Chr21	5400000	5600000	32
L. speciosa	Chr21	5600000	5800000	15
L. speciosa	Chr21	5800000	6000000	40
L. speciosa	Chr21	6000000	6200000	32
L. speciosa	Chr21	6200000	6400000	31
L. speciosa	Chr21	6400000	6600000	34
L. speciosa	Chr21	6600000	6800000	23
L. speciosa	Chr21	6800000	7000000	31
L. speciosa	Chr21	7000000	7200000	25
L. speciosa	Chr21	7200000	7400000	22
L. speciosa	Chr21	7400000	7600000	23
L. speciosa	Chr21	7600000	7800000	24
L. speciosa	Chr21	7800000	8000000	24
L. speciosa	Chr21	8000000	8200000	15
L. speciosa	Chr21	8200000	8400000	21
L. speciosa	Chr21	8400000	8600000	15
L. speciosa	Chr21	8600000	8800000	21
L. speciosa	Chr21	8800000	9000000	14
L. speciosa	Chr21	9000000	9200000	5
L. speciosa	Chr21	9200000	9400000	9
L. speciosa	Chr21	9400000	9600000	6
L. speciosa	Chr21	9600000	9800000	9
L. speciosa	Chr21	9800000	10000000	11
L. speciosa	Chr21	10000000	10200000	2
L. speciosa	Chr21	10200000	10400000	1
L. speciosa	Chr21	10400000	10600000	4
L. speciosa	Chr21	10600000	10800000	9
L. speciosa	Chr21	10800000	11000000	10
L. speciosa	Chr21	11000000	11200000	0
L. speciosa	Chr21	11200000	11400000	5
L. speciosa	Chr21	11400000	11532498	4
L. speciosa	Chr22	0	200000	30
L. speciosa	Chr22	200000	400000	25
L. speciosa	Chr22	400000	600000	30
L. speciosa	Chr22	600000	800000	26
L. speciosa	Chr22	800000	1000000	23
L. speciosa	Chr22	1000000	1200000	13
L. speciosa	Chr22	1200000	1400000	17
L. speciosa	Chr22	1400000	1600000	16
L. speciosa	Chr22	1600000	1800000	12
L. speciosa	Chr22	1800000	2000000	19
L. speciosa	Chr22	2000000	2200000	15
L. speciosa	Chr22	2200000	2400000	5
L. speciosa	Chr22	2400000	2600000	8
L. speciosa	Chr22	2600000	2800000	14
L. speciosa	Chr22	2800000	3000000	13
L. speciosa	Chr22	3000000	3200000	11
L. speciosa	Chr22	3200000	3400000	8
L. speciosa	Chr22	3400000	3600000	5
L. speciosa	Chr22	3600000	3800000	5
L. speciosa	Chr22	3800000	4000000	10
L. speciosa	Chr22	4000000	4200000	6
L. speciosa	Chr22	4200000	4400000	7
L. speciosa	Chr22	4400000	4600000	4
L. speciosa	Chr22	4600000	4800000	10
L. speciosa	Chr22	4800000	5000000	20
L. speciosa	Chr22	5000000	5200000	8
L. speciosa	Chr22	5200000	5400000	2
L. speciosa	Chr22	5400000	5600000	2
L. speciosa	Chr22	5600000	5800000	4
L. speciosa	Chr22	5800000	6000000	3
L. speciosa	Chr22	6000000	6200000	1
L. speciosa	Chr22	6200000	6400000	4
L. speciosa	Chr22	6400000	6600000	3
L. speciosa	Chr22	6600000	6800000	4
L. speciosa	Chr22	6800000	7000000	6
L. speciosa	Chr22	7000000	7200000	8
L. speciosa	Chr22	7200000	7400000	4
L. speciosa	Chr22	7400000	7600000	7
L. speciosa	Chr22	7600000	7800000	6
L. speciosa	Chr22	7800000	8000000	15
L. speciosa	Chr22	8000000	8200000	11
L. speciosa	Chr22	8200000	8400000	13
L. speciosa	Chr22	8400000	8600000	12
L. speciosa	Chr22	8600000	8800000	8
L. speciosa	Chr22	8800000	9000000	9
L. speciosa	Chr22	9000000	9200000	15
L. speciosa	Chr22	9200000	9400000	13
L. speciosa	Chr22	9400000	9600000	18
L. speciosa	Chr22	9600000	9800000	16
L. speciosa	Chr22	9800000	10000000	17
L. speciosa	Chr22	10000000	10200000	14
L. speciosa	Chr22	10200000	10400000	10
L. speciosa	Chr22	10400000	10600000	11
L. speciosa	Chr22	10600000	10800000	20
L. speciosa	Chr22	10800000	11000000	15
L. speciosa	Chr22	11000000	11200000	26
L. speciosa	Chr22	11200000	11400000	18
L. speciosa	Chr22	11400000	11600000	19
L. speciosa	Chr22	11600000	11800000	25
L. speciosa	Chr22	11800000	12000000	28
L. speciosa	Chr22	12000000	12200000	5
L. speciosa	Chr22	12200000	12400000	26
L. speciosa	Chr22	12400000	12600000	31
L. speciosa	Chr22	12600000	12800000	20
L. speciosa	Chr22	12800000	13000000	21
L. speciosa	Chr22	13000000	13200000	26
L. speciosa	Chr22	13200000	13400000	31
L. speciosa	Chr22	13400000	13600000	35
L. speciosa	Chr22	13600000	13800000	26
L. speciosa	Chr22	13800000	14000000	35
L. speciosa	Chr22	14000000	14150861	19
L. speciosa	Chr23	0	200000	7
L. speciosa	Chr23	200000	400000	9
L. speciosa	Chr23	400000	600000	14
L. speciosa	Chr23	600000	800000	10
L. speciosa	Chr23	800000	1000000	20
L. speciosa	Chr23	1000000	1200000	15
L. speciosa	Chr23	1200000	1400000	13
L. speciosa	Chr23	1400000	1600000	13
L. speciosa	Chr23	1600000	1800000	21
L. speciosa	Chr23	1800000	2000000	15
L. speciosa	Chr23	2000000	2200000	22
L. speciosa	Chr23	2200000	2400000	22
L. speciosa	Chr23	2400000	2600000	25
L. speciosa	Chr23	2600000	2800000	25
L. speciosa	Chr23	2800000	3000000	24
L. speciosa	Chr23	3000000	3200000	21
L. speciosa	Chr23	3200000	3400000	29
L. speciosa	Chr23	3400000	3600000	33
L. speciosa	Chr23	3600000	3800000	37
L. speciosa	Chr23	3800000	4000000	23
L. speciosa	Chr23	4000000	4200000	27
L. speciosa	Chr23	4200000	4400000	34
L. speciosa	Chr23	4400000	4600000	32
L. speciosa	Chr23	4600000	4800000	37
L. speciosa	Chr23	4800000	5000000	38
L. speciosa	Chr23	5000000	5200000	28
L. speciosa	Chr23	5200000	5400000	31
L. speciosa	Chr23	5400000	5600000	35
L. speciosa	Chr23	5600000	5800000	44
L. speciosa	Chr23	5800000	6000000	32
L. speciosa	Chr23	6000000	6200000	28
L. speciosa	Chr23	6200000	6400000	28
L. speciosa	Chr23	6400000	6600000	10
L. speciosa	Chr23	6600000	6800000	8
L. speciosa	Chr23	6800000	7000000	29
L. speciosa	Chr23	7000000	7200000	10
L. speciosa	Chr23	7200000	7400000	31
L. speciosa	Chr23	7400000	7600000	28
L. speciosa	Chr23	7600000	7800000	23
L. speciosa	Chr23	7800000	8000000	14
L. speciosa	Chr23	8000000	8200000	19
L. speciosa	Chr23	8200000	8400000	15
L. speciosa	Chr23	8400000	8600000	18
L. speciosa	Chr23	8600000	8800000	8
L. speciosa	Chr23	8800000	9000000	10
L. speciosa	Chr23	9000000	9200000	4
L. speciosa	Chr23	9200000	9400000	7
L. speciosa	Chr23	9400000	9600000	4
L. speciosa	Chr23	9600000	9800000	7
L. speciosa	Chr23	9800000	10000000	4
L. speciosa	Chr23	10000000	10200000	1
L. speciosa	Chr23	10200000	10400000	3
L. speciosa	Chr23	10400000	10600000	6
L. speciosa	Chr23	10600000	10800000	3
L. speciosa	Chr23	10800000	11000000	4
L. speciosa	Chr23	11000000	11200000	4
L. speciosa	Chr23	11200000	11400000	3
L. speciosa	Chr23	11400000	11600000	3
L. speciosa	Chr23	11600000	11800000	7
L. speciosa	Chr23	11800000	12000000	3
L. speciosa	Chr23	12000000	12200000	3
L. speciosa	Chr23	12200000	12400000	8
L. speciosa	Chr23	12400000	12600000	6
L. speciosa	Chr23	12600000	12743840	4
L. speciosa	Chr24	0	200000	2
L. speciosa	Chr24	200000	400000	4
L. speciosa	Chr24	400000	600000	19
L. speciosa	Chr24	600000	800000	6
L. speciosa	Chr24	800000	1000000	6
L. speciosa	Chr24	1000000	1200000	1
L. speciosa	Chr24	1200000	1400000	9
L. speciosa	Chr24	1400000	1600000	1
L. speciosa	Chr24	1600000	1800000	7
L. speciosa	Chr24	1800000	2000000	12
L. speciosa	Chr24	2000000	2200000	5
L. speciosa	Chr24	2200000	2400000	4
L. speciosa	Chr24	2400000	2600000	1
L. speciosa	Chr24	2600000	2800000	7
L. speciosa	Chr24	2800000	3000000	6
L. speciosa	Chr24	3000000	3200000	3
L. speciosa	Chr24	3200000	3400000	0
L. speciosa	Chr24	3400000	3600000	1
L. speciosa	Chr24	3600000	3800000	6
L. speciosa	Chr24	3800000	4000000	9
L. speciosa	Chr24	4000000	4200000	8
L. speciosa	Chr24	4200000	4400000	5
L. speciosa	Chr24	4400000	4600000	7
L. speciosa	Chr24	4600000	4800000	7
L. speciosa	Chr24	4800000	5000000	10
L. speciosa	Chr24	5000000	5200000	7
L. speciosa	Chr24	5200000	5400000	7
L. speciosa	Chr24	5400000	5600000	15
L. speciosa	Chr24	5600000	5800000	17
L. speciosa	Chr24	5800000	6000000	22
L. speciosa	Chr24	6000000	6200000	21
L. speciosa	Chr24	6200000	6400000	23
L. speciosa	Chr24	6400000	6600000	19
L. speciosa	Chr24	6600000	6800000	24
L. speciosa	Chr24	6800000	7000000	24
L. speciosa	Chr24	7000000	7200000	32
L. speciosa	Chr24	7200000	7400000	41
L. speciosa	Chr24	7400000	7600000	32
L. speciosa	Chr24	7600000	7800000	31
L. speciosa	Chr24	7800000	8000000	33
L. speciosa	Chr24	8000000	8200000	33
L. speciosa	Chr24	8200000	8400000	26
L. speciosa	Chr24	8400000	8600000	27
L. speciosa	Chr24	8600000	8800000	38
L. speciosa	Chr24	8800000	9000000	26
L. speciosa	Chr24	9000000	9200000	28
L. speciosa	Chr24	9200000	9400000	20
L. speciosa	Chr24	9400000	9600000	21
L. speciosa	Chr24	9600000	9800000	28
L. speciosa	Chr24	9800000	10000000	31
L. speciosa	Chr24	10000000	10200000	27
L. speciosa	Chr24	10200000	10400000	20
L. speciosa	Chr24	10400000	10600000	28
L. speciosa	Chr24	10600000	10800000	23
L. speciosa	Chr24	10800000	11000000	14
L. speciosa	Chr24	11000000	11200000	22
L. speciosa	Chr24	11200000	11400000	26
L. speciosa	Chr24	11400000	11600000	19
L. speciosa	Chr24	11600000	11654777	2
S. alba	Chr1	0	200000	2
S. alba	Chr1	200000	400000	0
S. alba	Chr1	400000	600000	1
S. alba	Chr1	600000	800000	0
S. alba	Chr1	800000	1000000	0
S. alba	Chr1	1000000	1200000	1
S. alba	Chr1	1200000	1400000	1
S. alba	Chr1	1400000	1600000	0
S. alba	Chr1	1600000	1800000	1
S. alba	Chr1	1800000	2000000	14
S. alba	Chr1	2000000	2200000	0
S. alba	Chr1	2200000	2400000	2
S. alba	Chr1	2400000	2600000	0
S. alba	Chr1	2600000	2800000	1
S. alba	Chr1	2800000	3000000	0
S. alba	Chr1	3000000	3200000	4
S. alba	Chr1	3200000	3400000	1
S. alba	Chr1	3400000	3600000	0
S. alba	Chr1	3600000	3800000	4
S. alba	Chr1	3800000	4000000	7
S. alba	Chr1	4000000	4200000	0
S. alba	Chr1	4200000	4400000	0
S. alba	Chr1	4400000	4600000	0
S. alba	Chr1	4600000	4800000	1
S. alba	Chr1	4800000	5000000	0
S. alba	Chr1	5000000	5200000	0
S. alba	Chr1	5200000	5400000	0
S. alba	Chr1	5400000	5600000	0
S. alba	Chr1	5600000	5800000	0
S. alba	Chr1	5800000	6000000	0
S. alba	Chr1	6000000	6200000	0
S. alba	Chr1	6200000	6400000	1
S. alba	Chr1	6400000	6600000	0
S. alba	Chr1	6600000	6800000	0
S. alba	Chr1	6800000	7000000	0
S. alba	Chr1	7000000	7200000	0
S. alba	Chr1	7200000	7400000	1
S. alba	Chr1	7400000	7600000	1
S. alba	Chr1	7600000	7800000	0
S. alba	Chr1	7800000	8000000	0
S. alba	Chr1	8000000	8200000	7
S. alba	Chr1	8200000	8400000	8
S. alba	Chr1	8400000	8600000	9
S. alba	Chr1	8600000	8800000	6
S. alba	Chr1	8800000	9000000	4
S. alba	Chr1	9000000	9200000	11
S. alba	Chr1	9200000	9400000	9
S. alba	Chr1	9400000	9600000	7
S. alba	Chr1	9600000	9800000	13
S. alba	Chr1	9800000	10000000	9
S. alba	Chr1	10000000	10200000	18
S. alba	Chr1	10200000	10400000	18
S. alba	Chr1	10400000	10600000	23
S. alba	Chr1	10600000	10800000	16
S. alba	Chr1	10800000	11000000	23
S. alba	Chr1	11000000	11200000	27
S. alba	Chr1	11200000	11400000	25
S. alba	Chr1	11400000	11600000	27
S. alba	Chr1	11600000	11800000	27
S. alba	Chr1	11800000	12000000	29
S. alba	Chr1	12000000	12200000	20
S. alba	Chr1	12200000	12400000	22
S. alba	Chr1	12400000	12600000	22
S. alba	Chr1	12600000	12800000	30
S. alba	Chr1	12800000	13000000	28
S. alba	Chr1	13000000	13200000	23
S. alba	Chr1	13200000	13400000	31
S. alba	Chr1	13400000	13600000	25
S. alba	Chr1	13600000	13800000	26
S. alba	Chr1	13800000	14000000	29
S. alba	Chr1	14000000	14200000	35
S. alba	Chr1	14200000	14400000	36
S. alba	Chr1	14400000	14600000	29
S. alba	Chr1	14600000	14800000	28
S. alba	Chr1	14800000	15000000	28
S. alba	Chr1	15000000	15200000	31
S. alba	Chr1	15200000	15400000	30
S. alba	Chr1	15400000	15600000	26
S. alba	Chr1	15600000	15800000	29
S. alba	Chr1	15800000	16000000	29
S. alba	Chr1	16000000	16200000	29
S. alba	Chr1	16200000	16400000	33
S. alba	Chr1	16400000	16600000	24
S. alba	Chr1	16600000	16800000	38
S. alba	Chr1	16800000	17000000	37
S. alba	Chr1	17000000	17200000	23
S. alba	Chr1	17200000	17400000	26
S. alba	Chr1	17400000	17600000	27
S. alba	Chr1	17600000	17800000	30
S. alba	Chr1	17800000	18000000	26
S. alba	Chr1	18000000	18200000	30
S. alba	Chr1	18200000	18400000	27
S. alba	Chr1	18400000	18600000	24
S. alba	Chr1	18600000	18800000	18
S. alba	Chr1	18800000	19000000	22
S. alba	Chr1	19000000	19200000	27
S. alba	Chr1	19200000	19400000	20
S. alba	Chr1	19400000	19600000	10
S. alba	Chr1	19600000	19800000	15
S. alba	Chr1	19800000	20000000	2
S. alba	Chr1	20000000	20200000	12
S. alba	Chr1	20200000	20400000	25
S. alba	Chr1	20400000	20600000	30
S. alba	Chr1	20600000	20800000	35
S. alba	Chr1	20800000	21000000	25
S. alba	Chr1	21000000	21200000	21
S. alba	Chr1	21200000	21400000	27
S. alba	Chr1	21400000	21600000	3
S. alba	Chr1	21600000	21800000	0
S. alba	Chr1	21800000	22000000	0
S. alba	Chr1	22000000	22200000	0
S. alba	Chr1	22200000	22364016	5
S. alba	Chr2	0	200000	22
S. alba	Chr2	200000	400000	31
S. alba	Chr2	400000	600000	28
S. alba	Chr2	600000	800000	26
S. alba	Chr2	800000	1000000	27
S. alba	Chr2	1000000	1200000	29
S. alba	Chr2	1200000	1400000	25
S. alba	Chr2	1400000	1600000	21
S. alba	Chr2	1600000	1800000	30
S. alba	Chr2	1800000	2000000	15
S. alba	Chr2	2000000	2200000	25
S. alba	Chr2	2200000	2400000	29
S. alba	Chr2	2400000	2600000	27
S. alba	Chr2	2600000	2800000	24
S. alba	Chr2	2800000	3000000	29
S. alba	Chr2	3000000	3200000	32
S. alba	Chr2	3200000	3400000	31
S. alba	Chr2	3400000	3600000	32
S. alba	Chr2	3600000	3800000	18
S. alba	Chr2	3800000	4000000	25
S. alba	Chr2	4000000	4200000	29
S. alba	Chr2	4200000	4400000	29
S. alba	Chr2	4400000	4600000	30
S. alba	Chr2	4600000	4800000	30
S. alba	Chr2	4800000	5000000	25
S. alba	Chr2	5000000	5200000	20
S. alba	Chr2	5200000	5400000	34
S. alba	Chr2	5400000	5600000	20
S. alba	Chr2	5600000	5800000	34
S. alba	Chr2	5800000	6000000	30
S. alba	Chr2	6000000	6200000	30
S. alba	Chr2	6200000	6400000	27
S. alba	Chr2	6400000	6600000	27
S. alba	Chr2	6600000	6800000	39
S. alba	Chr2	6800000	7000000	31
S. alba	Chr2	7000000	7200000	34
S. alba	Chr2	7200000	7400000	32
S. alba	Chr2	7400000	7600000	33
S. alba	Chr2	7600000	7800000	26
S. alba	Chr2	7800000	8000000	30
S. alba	Chr2	8000000	8200000	27
S. alba	Chr2	8200000	8400000	26
S. alba	Chr2	8400000	8600000	27
S. alba	Chr2	8600000	8800000	35
S. alba	Chr2	8800000	9000000	31
S. alba	Chr2	9000000	9200000	27
S. alba	Chr2	9200000	9400000	31
S. alba	Chr2	9400000	9600000	32
S. alba	Chr2	9600000	9800000	32
S. alba	Chr2	9800000	10000000	29
S. alba	Chr2	10000000	10200000	23
S. alba	Chr2	10200000	10400000	27
S. alba	Chr2	10400000	10600000	35
S. alba	Chr2	10600000	10800000	32
S. alba	Chr2	10800000	11000000	20
S. alba	Chr2	11000000	11200000	17
S. alba	Chr2	11200000	11400000	10
S. alba	Chr2	11400000	11600000	24
S. alba	Chr2	11600000	11800000	16
S. alba	Chr2	11800000	12000000	18
S. alba	Chr2	12000000	12200000	24
S. alba	Chr2	12200000	12400000	22
S. alba	Chr2	12400000	12600000	24
S. alba	Chr2	12600000	12800000	24
S. alba	Chr2	12800000	13000000	31
S. alba	Chr2	13000000	13200000	36
S. alba	Chr2	13200000	13400000	38
S. alba	Chr2	13400000	13600000	36
S. alba	Chr2	13600000	13800000	27
S. alba	Chr2	13800000	14000000	27
S. alba	Chr2	14000000	14200000	29
S. alba	Chr2	14200000	14400000	30
S. alba	Chr2	14400000	14600000	34
S. alba	Chr2	14600000	14800000	41
S. alba	Chr2	14800000	15000000	33
S. alba	Chr2	15000000	15200000	30
S. alba	Chr2	15200000	15400000	28
S. alba	Chr2	15400000	15600000	39
S. alba	Chr2	15600000	15800000	44
S. alba	Chr2	15800000	16000000	43
S. alba	Chr2	16000000	16200000	37
S. alba	Chr2	16200000	16400000	33
S. alba	Chr2	16400000	16600000	39
S. alba	Chr2	16600000	16800000	33
S. alba	Chr2	16800000	17000000	27
S. alba	Chr2	17000000	17200000	30
S. alba	Chr2	17200000	17400000	36
S. alba	Chr2	17400000	17600000	27
S. alba	Chr2	17600000	17800000	24
S. alba	Chr2	17800000	18000000	27
S. alba	Chr2	18000000	18200000	29
S. alba	Chr2	18200000	18400000	24
S. alba	Chr2	18400000	18600000	26
S. alba	Chr2	18600000	18800000	23
S. alba	Chr2	18800000	19000000	26
S. alba	Chr2	19000000	19200000	41
S. alba	Chr2	19200000	19400000	38
S. alba	Chr2	19400000	19600000	44
S. alba	Chr2	19600000	19800000	37
S. alba	Chr2	19800000	20000000	37
S. alba	Chr2	20000000	20200000	46
S. alba	Chr2	20200000	20400000	42
S. alba	Chr2	20400000	20600000	30
S. alba	Chr2	20600000	20800000	39
S. alba	Chr2	20800000	21000000	33
S. alba	Chr2	21000000	21200000	25
S. alba	Chr2	21200000	21400000	29
S. alba	Chr2	21400000	21600000	24
S. alba	Chr2	21600000	21800000	22
S. alba	Chr2	21800000	22000000	24
S. alba	Chr2	22000000	22200000	27
S. alba	Chr2	22200000	22400000	27
S. alba	Chr2	22400000	22600000	23
S. alba	Chr2	22600000	22800000	23
S. alba	Chr2	22800000	22925000	12
S. alba	Chr3	0	200000	24
S. alba	Chr3	200000	400000	28
S. alba	Chr3	400000	600000	26
S. alba	Chr3	600000	800000	29
S. alba	Chr3	800000	1000000	35
S. alba	Chr3	1000000	1200000	23
S. alba	Chr3	1200000	1400000	38
S. alba	Chr3	1400000	1600000	24
S. alba	Chr3	1600000	1800000	36
S. alba	Chr3	1800000	2000000	22
S. alba	Chr3	2000000	2200000	28
S. alba	Chr3	2200000	2400000	28
S. alba	Chr3	2400000	2600000	19
S. alba	Chr3	2600000	2800000	31
S. alba	Chr3	2800000	3000000	32
S. alba	Chr3	3000000	3200000	33
S. alba	Chr3	3200000	3400000	26
S. alba	Chr3	3400000	3600000	26
S. alba	Chr3	3600000	3800000	21
S. alba	Chr3	3800000	4000000	28
S. alba	Chr3	4000000	4200000	29
S. alba	Chr3	4200000	4400000	29
S. alba	Chr3	4400000	4600000	32
S. alba	Chr3	4600000	4800000	25
S. alba	Chr3	4800000	5000000	26
S. alba	Chr3	5000000	5200000	29
S. alba	Chr3	5200000	5400000	28
S. alba	Chr3	5400000	5600000	34
S. alba	Chr3	5600000	5800000	23
S. alba	Chr3	5800000	6000000	30
S. alba	Chr3	6000000	6200000	31
S. alba	Chr3	6200000	6400000	28
S. alba	Chr3	6400000	6600000	26
S. alba	Chr3	6600000	6800000	35
S. alba	Chr3	6800000	7000000	27
S. alba	Chr3	7000000	7200000	34
S. alba	Chr3	7200000	7400000	38
S. alba	Chr3	7400000	7600000	27
S. alba	Chr3	7600000	7800000	31
S. alba	Chr3	7800000	8000000	27
S. alba	Chr3	8000000	8200000	28
S. alba	Chr3	8200000	8400000	23
S. alba	Chr3	8400000	8600000	26
S. alba	Chr3	8600000	8800000	28
S. alba	Chr3	8800000	9000000	34
S. alba	Chr3	9000000	9200000	26
S. alba	Chr3	9200000	9400000	24
S. alba	Chr3	9400000	9600000	23
S. alba	Chr3	9600000	9800000	21
S. alba	Chr3	9800000	10000000	29
S. alba	Chr3	10000000	10200000	25
S. alba	Chr3	10200000	10400000	23
S. alba	Chr3	10400000	10600000	17
S. alba	Chr3	10600000	10800000	6
S. alba	Chr3	10800000	11000000	9
S. alba	Chr3	11000000	11200000	13
S. alba	Chr3	11200000	11400000	16
S. alba	Chr3	11400000	11600000	14
S. alba	Chr3	11600000	11800000	18
S. alba	Chr3	11800000	12000000	22
S. alba	Chr3	12000000	12200000	22
S. alba	Chr3	12200000	12400000	19
S. alba	Chr3	12400000	12600000	23
S. alba	Chr3	12600000	12800000	24
S. alba	Chr3	12800000	13000000	23
S. alba	Chr3	13000000	13200000	26
S. alba	Chr3	13200000	13400000	30
S. alba	Chr3	13400000	13600000	36
S. alba	Chr3	13600000	13800000	37
S. alba	Chr3	13800000	14000000	32
S. alba	Chr3	14000000	14200000	35
S. alba	Chr3	14200000	14400000	33
S. alba	Chr3	14400000	14600000	38
S. alba	Chr3	14600000	14800000	38
S. alba	Chr3	14800000	15000000	35
S. alba	Chr3	15000000	15200000	34
S. alba	Chr3	15200000	15400000	39
S. alba	Chr3	15400000	15600000	31
S. alba	Chr3	15600000	15800000	28
S. alba	Chr3	15800000	16000000	30
S. alba	Chr3	16000000	16200000	36
S. alba	Chr3	16200000	16400000	35
S. alba	Chr3	16400000	16600000	39
S. alba	Chr3	16600000	16800000	38
S. alba	Chr3	16800000	17000000	40
S. alba	Chr3	17000000	17200000	45
S. alba	Chr3	17200000	17400000	36
S. alba	Chr3	17400000	17600000	33
S. alba	Chr3	17600000	17800000	32
S. alba	Chr3	17800000	18000000	30
S. alba	Chr3	18000000	18200000	35
S. alba	Chr3	18200000	18400000	43
S. alba	Chr3	18400000	18600000	4
S. alba	Chr3	18600000	18800000	16
S. alba	Chr3	18800000	19000000	36
S. alba	Chr3	19000000	19200000	30
S. alba	Chr3	19200000	19400000	28
S. alba	Chr3	19400000	19600000	29
S. alba	Chr3	19600000	19800000	26
S. alba	Chr3	19800000	20000000	28
S. alba	Chr3	20000000	20200000	23
S. alba	Chr3	20200000	20400000	29
S. alba	Chr3	20400000	20600000	28
S. alba	Chr3	20600000	20727967	13
S. alba	Chr4	0	200000	27
S. alba	Chr4	200000	400000	21
S. alba	Chr4	400000	600000	27
S. alba	Chr4	600000	800000	29
S. alba	Chr4	800000	1000000	37
S. alba	Chr4	1000000	1200000	29
S. alba	Chr4	1200000	1400000	31
S. alba	Chr4	1400000	1600000	29
S. alba	Chr4	1600000	1800000	25
S. alba	Chr4	1800000	2000000	32
S. alba	Chr4	2000000	2200000	37
S. alba	Chr4	2200000	2400000	29
S. alba	Chr4	2400000	2600000	25
S. alba	Chr4	2600000	2800000	21
S. alba	Chr4	2800000	3000000	24
S. alba	Chr4	3000000	3200000	27
S. alba	Chr4	3200000	3400000	24
S. alba	Chr4	3400000	3600000	30
S. alba	Chr4	3600000	3800000	23
S. alba	Chr4	3800000	4000000	27
S. alba	Chr4	4000000	4200000	26
S. alba	Chr4	4200000	4400000	21
S. alba	Chr4	4400000	4600000	23
S. alba	Chr4	4600000	4800000	35
S. alba	Chr4	4800000	5000000	29
S. alba	Chr4	5000000	5200000	27
S. alba	Chr4	5200000	5400000	31
S. alba	Chr4	5400000	5600000	31
S. alba	Chr4	5600000	5800000	41
S. alba	Chr4	5800000	6000000	42
S. alba	Chr4	6000000	6200000	40
S. alba	Chr4	6200000	6400000	31
S. alba	Chr4	6400000	6600000	33
S. alba	Chr4	6600000	6800000	40
S. alba	Chr4	6800000	7000000	39
S. alba	Chr4	7000000	7200000	23
S. alba	Chr4	7200000	7400000	36
S. alba	Chr4	7400000	7600000	35
S. alba	Chr4	7600000	7800000	30
S. alba	Chr4	7800000	8000000	29
S. alba	Chr4	8000000	8200000	28
S. alba	Chr4	8200000	8400000	25
S. alba	Chr4	8400000	8600000	26
S. alba	Chr4	8600000	8800000	30
S. alba	Chr4	8800000	9000000	23
S. alba	Chr4	9000000	9200000	23
S. alba	Chr4	9200000	9400000	25
S. alba	Chr4	9400000	9600000	23
S. alba	Chr4	9600000	9800000	20
S. alba	Chr4	9800000	10000000	18
S. alba	Chr4	10000000	10200000	25
S. alba	Chr4	10200000	10400000	21
S. alba	Chr4	10400000	10600000	19
S. alba	Chr4	10600000	10800000	10
S. alba	Chr4	10800000	11000000	11
S. alba	Chr4	11000000	11200000	15
S. alba	Chr4	11200000	11400000	18
S. alba	Chr4	11400000	11600000	24
S. alba	Chr4	11600000	11800000	21
S. alba	Chr4	11800000	12000000	22
S. alba	Chr4	12000000	12200000	24
S. alba	Chr4	12200000	12400000	22
S. alba	Chr4	12400000	12600000	16
S. alba	Chr4	12600000	12800000	19
S. alba	Chr4	12800000	13000000	24
S. alba	Chr4	13000000	13200000	30
S. alba	Chr4	13200000	13400000	27
S. alba	Chr4	13400000	13600000	27
S. alba	Chr4	13600000	13800000	28
S. alba	Chr4	13800000	14000000	34
S. alba	Chr4	14000000	14200000	34
S. alba	Chr4	14200000	14400000	32
S. alba	Chr4	14400000	14600000	26
S. alba	Chr4	14600000	14800000	23
S. alba	Chr4	14800000	15000000	26
S. alba	Chr4	15000000	15200000	24
S. alba	Chr4	15200000	15400000	28
S. alba	Chr4	15400000	15600000	31
S. alba	Chr4	15600000	15800000	21
S. alba	Chr4	15800000	16000000	16
S. alba	Chr4	16000000	16200000	9
S. alba	Chr4	16200000	16400000	23
S. alba	Chr4	16400000	16600000	35
S. alba	Chr4	16600000	16800000	29
S. alba	Chr4	16800000	17000000	25
S. alba	Chr4	17000000	17200000	26
S. alba	Chr4	17200000	17400000	24
S. alba	Chr4	17400000	17600000	32
S. alba	Chr4	17600000	17800000	28
[truncated: 583 more rows]

## Sheet: Figure 1b-3
Fig. 1b Circos plot of the S. alba and L. speciosa genomes. (3) GC content
Species	Chromosome	Start (bp)	End (bp)	GC content (%)
L. speciosa	Chr1	0	200000	53.05
L. speciosa	Chr1	200000	400000	52.24
L. speciosa	Chr1	400000	600000	51.51
L. speciosa	Chr1	600000	800000	53.94
L. speciosa	Chr1	800000	1000000	53.9
L. speciosa	Chr1	1000000	1200000	54.86
L. speciosa	Chr1	1200000	1400000	47.08
L. speciosa	Chr1	1400000	1600000	49.2
L. speciosa	Chr1	1600000	1800000	53.88
L. speciosa	Chr1	1800000	2000000	52.21
L. speciosa	Chr1	2000000	2200000	50.82
L. speciosa	Chr1	2200000	2400000	49.57
L. speciosa	Chr1	2400000	2600000	49.11
L. speciosa	Chr1	2600000	2800000	38.43
L. speciosa	Chr1	2800000	3000000	37.45
L. speciosa	Chr1	3000000	3200000	37.68
L. speciosa	Chr1	3200000	3400000	36.68
L. speciosa	Chr1	3400000	3600000	37.06
L. speciosa	Chr1	3600000	3800000	36.43
L. speciosa	Chr1	3800000	4000000	37.21
L. speciosa	Chr1	4000000	4200000	37.37
L. speciosa	Chr1	4200000	4400000	38.49
L. speciosa	Chr1	4400000	4600000	38.57
L. speciosa	Chr1	4600000	4800000	37.62
L. speciosa	Chr1	4800000	5000000	38.16
L. speciosa	Chr1	5000000	5200000	37.67
L. speciosa	Chr1	5200000	5400000	39.65
L. speciosa	Chr1	5400000	5600000	39.67
L. speciosa	Chr1	5600000	5800000	39.53
L. speciosa	Chr1	5800000	6000000	39.23
L. speciosa	Chr1	6000000	6200000	40
L. speciosa	Chr1	6200000	6400000	41.23
L. speciosa	Chr1	6400000	6600000	41.74
L. speciosa	Chr1	6600000	6800000	43.04
L. speciosa	Chr1	6800000	7000000	40.58
L. speciosa	Chr1	7000000	7200000	41.24
L. speciosa	Chr1	7200000	7400000	41.79
L. speciosa	Chr1	7400000	7600000	41.23
L. speciosa	Chr1	7600000	7800000	40.41
L. speciosa	Chr1	7800000	8000000	40.05
L. speciosa	Chr1	8000000	8200000	39.98
L. speciosa	Chr1	8200000	8400000	40.91
L. speciosa	Chr1	8400000	8600000	41.86
L. speciosa	Chr1	8600000	8800000	40.39
L. speciosa	Chr1	8800000	9000000	39.08
L. speciosa	Chr1	9000000	9200000	38.59
L. speciosa	Chr1	9200000	9400000	38.55
L. speciosa	Chr1	9400000	9600000	39.54
L. speciosa	Chr1	9600000	9800000	39.37
L. speciosa	Chr1	9800000	10000000	40.01
L. speciosa	Chr1	10000000	10200000	37.08
L. speciosa	Chr1	10200000	10400000	36.97
L. speciosa	Chr1	10400000	10600000	36.8
L. speciosa	Chr1	10600000	10800000	37.11
L. speciosa	Chr1	10800000	11000000	38.02
L. speciosa	Chr1	11000000	11200000	36.53
L. speciosa	Chr1	11200000	11400000	35.67
L. speciosa	Chr1	11400000	11600000	36.43
L. speciosa	Chr1	11600000	11800000	37.42
L. speciosa	Chr1	11800000	12000000	39.27
L. speciosa	Chr1	12000000	12134769	45.71
L. speciosa	Chr2	0	200000	40.85
L. speciosa	Chr2	200000	400000	41.9
L. speciosa	Chr2	400000	600000	42.3
L. speciosa	Chr2	600000	800000	40.4
L. speciosa	Chr2	800000	1000000	42.1
L. speciosa	Chr2	1000000	1200000	41.18
L. speciosa	Chr2	1200000	1400000	41.98
L. speciosa	Chr2	1400000	1600000	41.42
L. speciosa	Chr2	1600000	1800000	41.08
L. speciosa	Chr2	1800000	2000000	40.17
L. speciosa	Chr2	2000000	2200000	39.93
L. speciosa	Chr2	2200000	2400000	41.4
L. speciosa	Chr2	2400000	2600000	40.51
L. speciosa	Chr2	2600000	2800000	39.11
L. speciosa	Chr2	2800000	3000000	40.27
L. speciosa	Chr2	3000000	3200000	39.9
L. speciosa	Chr2	3200000	3400000	40.5
L. speciosa	Chr2	3400000	3600000	40.04
L. speciosa	Chr2	3600000	3800000	39.43
L. speciosa	Chr2	3800000	4000000	38.11
L. speciosa	Chr2	4000000	4200000	39.09
L. speciosa	Chr2	4200000	4400000	40.04
L. speciosa	Chr2	4400000	4600000	36.9
L. speciosa	Chr2	4600000	4800000	38.08
L. speciosa	Chr2	4800000	5000000	37.1
L. speciosa	Chr2	5000000	5200000	35.41
L. speciosa	Chr2	5200000	5400000	38.68
L. speciosa	Chr2	5400000	5600000	37.21
L. speciosa	Chr2	5600000	5800000	39.69
L. speciosa	Chr2	5800000	6000000	57.32
L. speciosa	Chr2	6000000	6200000	47.25
L. speciosa	Chr2	6200000	6400000	38.27
L. speciosa	Chr2	6400000	6600000	35.01
L. speciosa	Chr2	6600000	6800000	37.39
L. speciosa	Chr2	6800000	7000000	36.08
L. speciosa	Chr2	7000000	7200000	36.3
L. speciosa	Chr2	7200000	7400000	36.23
L. speciosa	Chr2	7400000	7600000	36.83
L. speciosa	Chr2	7600000	7800000	37.75
L. speciosa	Chr2	7800000	8000000	36.53
L. speciosa	Chr2	8000000	8200000	38.34
L. speciosa	Chr2	8200000	8400000	38.06
L. speciosa	Chr2	8400000	8600000	38.41
L. speciosa	Chr2	8600000	8800000	38.17
L. speciosa	Chr2	8800000	9000000	39.21
L. speciosa	Chr2	9000000	9200000	39.65
L. speciosa	Chr2	9200000	9400000	39.54
L. speciosa	Chr2	9400000	9600000	39.59
L. speciosa	Chr2	9600000	9800000	40.75
L. speciosa	Chr2	9800000	10000000	51.48
L. speciosa	Chr2	10000000	10200000	46.65
L. speciosa	Chr2	10200000	10400000	40.92
L. speciosa	Chr2	10400000	10600000	55.41
L. speciosa	Chr2	10600000	10800000	56.94
L. speciosa	Chr2	10800000	11000000	52.89
L. speciosa	Chr2	11000000	11200000	56.12
L. speciosa	Chr2	11200000	11400000	52.27
L. speciosa	Chr2	11400000	11600000	54.98
L. speciosa	Chr2	11600000	11729440	53.95
L. speciosa	Chr3	0	200000	54.39
L. speciosa	Chr3	200000	400000	47.92
L. speciosa	Chr3	400000	600000	43.31
L. speciosa	Chr3	600000	800000	56.55
L. speciosa	Chr3	800000	1000000	56.98
L. speciosa	Chr3	1000000	1200000	56.06
L. speciosa	Chr3	1200000	1400000	55.76
L. speciosa	Chr3	1400000	1600000	56.66
L. speciosa	Chr3	1600000	1800000	56.3
L. speciosa	Chr3	1800000	2000000	57.32
L. speciosa	Chr3	2000000	2200000	56.89
L. speciosa	Chr3	2200000	2400000	57.76
L. speciosa	Chr3	2400000	2600000	56.15
L. speciosa	Chr3	2600000	2800000	53.46
L. speciosa	Chr3	2800000	3000000	57.5
L. speciosa	Chr3	3000000	3200000	55.6
L. speciosa	Chr3	3200000	3400000	57.58
L. speciosa	Chr3	3400000	3600000	54.24
L. speciosa	Chr3	3600000	3800000	56.26
L. speciosa	Chr3	3800000	4000000	56.46
L. speciosa	Chr3	4000000	4200000	51.63
L. speciosa	Chr3	4200000	4400000	55.58
L. speciosa	Chr3	4400000	4600000	49.3
L. speciosa	Chr3	4600000	4800000	47.57
L. speciosa	Chr3	4800000	5000000	56.92
L. speciosa	Chr3	5000000	5200000	52.62
L. speciosa	Chr3	5200000	5400000	54.91
L. speciosa	Chr3	5400000	5600000	54.83
L. speciosa	Chr3	5600000	5800000	56.51
L. speciosa	Chr3	5800000	6000000	48.1
L. speciosa	Chr3	6000000	6200000	43.06
L. speciosa	Chr3	6200000	6400000	56.65
L. speciosa	Chr3	6400000	6600000	49.61
L. speciosa	Chr3	6600000	6800000	54.55
L. speciosa	Chr3	6800000	7000000	51.91
L. speciosa	Chr3	7000000	7200000	53.13
L. speciosa	Chr3	7200000	7400000	51.12
L. speciosa	Chr3	7400000	7600000	38.35
L. speciosa	Chr3	7600000	7800000	38.37
L. speciosa	Chr3	7800000	8000000	37.9
L. speciosa	Chr3	8000000	8200000	35.81
L. speciosa	Chr3	8200000	8400000	37.64
L. speciosa	Chr3	8400000	8600000	37.04
L. speciosa	Chr3	8600000	8800000	37.35
L. speciosa	Chr3	8800000	9000000	37.53
L. speciosa	Chr3	9000000	9200000	38.64
L. speciosa	Chr3	9200000	9400000	39.49
L. speciosa	Chr3	9400000	9600000	39.58
L. speciosa	Chr3	9600000	9800000	40.73
L. speciosa	Chr3	9800000	10000000	39.44
L. speciosa	Chr3	10000000	10200000	39.48
L. speciosa	Chr3	10200000	10400000	39.9
L. speciosa	Chr3	10400000	10600000	39.33
L. speciosa	Chr3	10600000	10800000	39.8
L. speciosa	Chr3	10800000	11000000	41.93
L. speciosa	Chr3	11000000	11200000	40.72
L. speciosa	Chr3	11200000	11400000	39.36
L. speciosa	Chr3	11400000	11600000	41.35
L. speciosa	Chr3	11600000	11800000	41.24
L. speciosa	Chr3	11800000	12000000	39.39
L. speciosa	Chr3	12000000	12200000	41.54
L. speciosa	Chr3	12200000	12400000	41.32
L. speciosa	Chr3	12400000	12600000	41.29
L. speciosa	Chr3	12600000	12800000	39.78
L. speciosa	Chr3	12800000	13000000	39.78
L. speciosa	Chr3	13000000	13200000	38.75
L. speciosa	Chr3	13200000	13400000	39.59
L. speciosa	Chr3	13400000	13600000	39.05
L. speciosa	Chr3	13600000	13800000	39.26
L. speciosa	Chr3	13800000	14000000	39.04
L. speciosa	Chr3	14000000	14200000	38.47
L. speciosa	Chr3	14200000	14400000	39.06
L. speciosa	Chr3	14400000	14600000	37.83
L. speciosa	Chr3	14600000	14800000	38.86
L. speciosa	Chr3	14800000	15000000	37.07
L. speciosa	Chr3	15000000	15200000	37.75
L. speciosa	Chr3	15200000	15400000	35.73
L. speciosa	Chr3	15400000	15600000	36.67
L. speciosa	Chr3	15600000	15800000	35.57
L. speciosa	Chr3	15800000	16000000	35.92
L. speciosa	Chr3	16000000	16200000	37.13
L. speciosa	Chr3	16200000	16400000	37.49
L. speciosa	Chr3	16400000	16600000	38.91
L. speciosa	Chr3	16600000	16800000	40.36
L. speciosa	Chr3	16800000	17000000	39.53
L. speciosa	Chr3	17000000	17200000	38.3
L. speciosa	Chr3	17200000	17343122	50.9
L. speciosa	Chr4	0	200000	39.04
L. speciosa	Chr4	200000	400000	37.55
L. speciosa	Chr4	400000	600000	37.6
L. speciosa	Chr4	600000	800000	35.29
L. speciosa	Chr4	800000	1000000	36.92
L. speciosa	Chr4	1000000	1200000	37.13
L. speciosa	Chr4	1200000	1400000	37.29
L. speciosa	Chr4	1400000	1600000	39.26
L. speciosa	Chr4	1600000	1800000	37.22
L. speciosa	Chr4	1800000	2000000	39.36
L. speciosa	Chr4	2000000	2200000	39.9
L. speciosa	Chr4	2200000	2400000	37.95
L. speciosa	Chr4	2400000	2600000	39.97
L. speciosa	Chr4	2600000	2800000	39.73
L. speciosa	Chr4	2800000	3000000	39.12
L. speciosa	Chr4	3000000	3200000	39.83
L. speciosa	Chr4	3200000	3400000	41.72
L. speciosa	Chr4	3400000	3600000	40.09
L. speciosa	Chr4	3600000	3800000	40.85
L. speciosa	Chr4	3800000	4000000	41.3
L. speciosa	Chr4	4000000	4200000	40.12
L. speciosa	Chr4	4200000	4400000	43.13
L. speciosa	Chr4	4400000	4600000	41.41
L. speciosa	Chr4	4600000	4800000	38.74
L. speciosa	Chr4	4800000	5000000	40.77
L. speciosa	Chr4	5000000	5200000	39.9
L. speciosa	Chr4	5200000	5400000	41.25
L. speciosa	Chr4	5400000	5600000	40.69
L. speciosa	Chr4	5600000	5800000	40.97
L. speciosa	Chr4	5800000	6000000	41.46
L. speciosa	Chr4	6000000	6200000	41.82
L. speciosa	Chr4	6200000	6400000	41.5
L. speciosa	Chr4	6400000	6600000	39.45
L. speciosa	Chr4	6600000	6800000	41.49
L. speciosa	Chr4	6800000	7000000	41.45
L. speciosa	Chr4	7000000	7200000	41.93
L. speciosa	Chr4	7200000	7400000	41.66
L. speciosa	Chr4	7400000	7600000	41.21
L. speciosa	Chr4	7600000	7800000	40.11
L. speciosa	Chr4	7800000	8000000	41.15
L. speciosa	Chr4	8000000	8200000	40.93
L. speciosa	Chr4	8200000	8400000	40.14
L. speciosa	Chr4	8400000	8600000	40.3
L. speciosa	Chr4	8600000	8800000	38.94
L. speciosa	Chr4	8800000	9000000	39.84
L. speciosa	Chr4	9000000	9200000	39.27
L. speciosa	Chr4	9200000	9400000	40.09
L. speciosa	Chr4	9400000	9600000	41.18
L. speciosa	Chr4	9600000	9800000	39.67
L. speciosa	Chr4	9800000	10000000	40.65
L. speciosa	Chr4	10000000	10200000	39.55
L. speciosa	Chr4	10200000	10400000	37.9
L. speciosa	Chr4	10400000	10600000	37.35
L. speciosa	Chr4	10600000	10800000	35.9
L. speciosa	Chr4	10800000	11000000	36.36
L. speciosa	Chr4	11000000	11200000	39.02
L. speciosa	Chr4	11200000	11400000	36.41
L. speciosa	Chr4	11400000	11600000	37.02
L. speciosa	Chr4	11600000	11800000	34.22
L. speciosa	Chr4	11800000	12000000	36.09
L. speciosa	Chr4	12000000	12200000	35.77
L. speciosa	Chr4	12200000	12400000	35.76
L. speciosa	Chr4	12400000	12600000	37.47
L. speciosa	Chr4	12600000	12800000	38.33
L. speciosa	Chr4	12800000	13000000	36.75
L. speciosa	Chr4	13000000	13200000	40.03
L. speciosa	Chr4	13200000	13400000	38.28
L. speciosa	Chr4	13400000	13600000	36.9
L. speciosa	Chr4	13600000	13800000	37.72
L. speciosa	Chr4	13800000	14000000	37.11
L. speciosa	Chr4	14000000	14200000	38.34
L. speciosa	Chr4	14200000	14400000	50.02
L. speciosa	Chr4	14400000	14600000	49.33
L. speciosa	Chr4	14600000	14800000	48.85
L. speciosa	Chr4	14800000	15000000	52.49
L. speciosa	Chr4	15000000	15200000	53.68
L. speciosa	Chr4	15200000	15400000	50.75
L. speciosa	Chr4	15400000	15600000	53.47
L. speciosa	Chr4	15600000	15800000	51.59
L. speciosa	Chr4	15800000	16000000	52.45
L. speciosa	Chr4	16000000	16200000	51.68
L. speciosa	Chr4	16200000	16324145	44.63
L. speciosa	Chr5	0	200000	51.86
L. speciosa	Chr5	200000	400000	52.01
L. speciosa	Chr5	400000	600000	52.44
L. speciosa	Chr5	600000	800000	47.77
L. speciosa	Chr5	800000	1000000	48.32
L. speciosa	Chr5	1000000	1200000	51.64
L. speciosa	Chr5	1200000	1400000	52.19
L. speciosa	Chr5	1400000	1600000	50.8
L. speciosa	Chr5	1600000	1800000	52.69
L. speciosa	Chr5	1800000	2000000	53.21
L. speciosa	Chr5	2000000	2200000	45.05
L. speciosa	Chr5	2200000	2400000	44.21
L. speciosa	Chr5	2400000	2600000	39.25
L. speciosa	Chr5	2600000	2800000	39.91
L. speciosa	Chr5	2800000	3000000	38.9
L. speciosa	Chr5	3000000	3200000	40.77
L. speciosa	Chr5	3200000	3400000	41.22
L. speciosa	Chr5	3400000	3600000	40.75
L. speciosa	Chr5	3600000	3800000	40.43
L. speciosa	Chr5	3800000	4000000	40
L. speciosa	Chr5	4000000	4200000	39.64
L. speciosa	Chr5	4200000	4400000	39.4
L. speciosa	Chr5	4400000	4600000	38.96
L. speciosa	Chr5	4600000	4800000	37.98
L. speciosa	Chr5	4800000	5000000	37.18
L. speciosa	Chr5	5000000	5200000	37.95
L. speciosa	Chr5	5200000	5400000	36.31
L. speciosa	Chr5	5400000	5600000	37.14
L. speciosa	Chr5	5600000	5800000	36.74
L. speciosa	Chr5	5800000	6000000	36.49
L. speciosa	Chr5	6000000	6200000	38.04
L. speciosa	Chr5	6200000	6400000	37.54
L. speciosa	Chr5	6400000	6600000	37.14
L. speciosa	Chr5	6600000	6800000	38.15
L. speciosa	Chr5	6800000	7000000	39.02
L. speciosa	Chr5	7000000	7200000	46.83
L. speciosa	Chr5	7200000	7400000	39.65
L. speciosa	Chr5	7400000	7600000	40.51
L. speciosa	Chr5	7600000	7800000	40.36
L. speciosa	Chr5	7800000	8000000	38.13
L. speciosa	Chr5	8000000	8200000	36.86
L. speciosa	Chr5	8200000	8400000	38.01
L. speciosa	Chr5	8400000	8600000	36.84
L. speciosa	Chr5	8600000	8800000	37.65
L. speciosa	Chr5	8800000	9000000	37.13
L. speciosa	Chr5	9000000	9200000	36.98
L. speciosa	Chr5	9200000	9400000	36.63
L. speciosa	Chr5	9400000	9600000	35.66
L. speciosa	Chr5	9600000	9800000	36.27
L. speciosa	Chr5	9800000	10000000	38.24
L. speciosa	Chr5	10000000	10200000	37.17
L. speciosa	Chr5	10200000	10400000	38.4
L. speciosa	Chr5	10400000	10600000	38.97
L. speciosa	Chr5	10600000	10800000	39.61
L. speciosa	Chr5	10800000	11000000	39.14
L. speciosa	Chr5	11000000	11200000	38.9
L. speciosa	Chr5	11200000	11400000	40.25
L. speciosa	Chr5	11400000	11600000	39.37
L. speciosa	Chr5	11600000	11800000	39.79
L. speciosa	Chr5	11800000	12000000	41.3
L. speciosa	Chr5	12000000	12200000	39.99
L. speciosa	Chr5	12200000	12400000	42.69
L. speciosa	Chr5	12400000	12600000	42.13
L. speciosa	Chr5	12600000	12800000	41.89
L. speciosa	Chr5	12800000	13000000	42.14
L. speciosa	Chr5	13000000	13200000	40.32
L. speciosa	Chr5	13200000	13400000	40
L. speciosa	Chr5	13400000	13600000	40.68
L. speciosa	Chr5	13600000	13800000	41.26
L. speciosa	Chr5	13800000	14000000	41.53
L. speciosa	Chr5	14000000	14200000	40.96
L. speciosa	Chr5	14200000	14400000	41.35
L. speciosa	Chr5	14400000	14600000	42.24
L. speciosa	Chr5	14600000	14800000	43.04
L. speciosa	Chr5	14800000	15000000	43.11
L. speciosa	Chr5	15000000	15200000	41.13
L. speciosa	Chr5	15200000	15400000	41.22
L. speciosa	Chr5	15400000	15600000	40.86
L. speciosa	Chr5	15600000	15800000	40.16
L. speciosa	Chr5	15800000	15958672	40.1
L. speciosa	Chr6	0	200000	38.22
L. speciosa	Chr6	200000	400000	38.37
L. speciosa	Chr6	400000	600000	37.72
L. speciosa	Chr6	600000	800000	39.71
L. speciosa	Chr6	800000	1000000	39.85
L. speciosa	Chr6	1000000	1200000	39.63
L. speciosa	Chr6	1200000	1400000	38.88
L. speciosa	Chr6	1400000	1600000	39.15
L. speciosa	Chr6	1600000	1800000	39.15
L. speciosa	Chr6	1800000	2000000	40.3
L. speciosa	Chr6	2000000	2200000	40.93
L. speciosa	Chr6	2200000	2400000	41.31
L. speciosa	Chr6	2400000	2600000	39.74
L. speciosa	Chr6	2600000	2800000	41.47
L. speciosa	Chr6	2800000	3000000	42.6
L. speciosa	Chr6	3000000	3200000	42.07
L. speciosa	Chr6	3200000	3400000	42.07
L. speciosa	Chr6	3400000	3600000	42.75
L. speciosa	Chr6	3600000	3800000	41.51
L. speciosa	Chr6	3800000	4000000	40.28
L. speciosa	Chr6	4000000	4200000	43.04
L. speciosa	Chr6	4200000	4400000	40.74
L. speciosa	Chr6	4400000	4600000	40.86
L. speciosa	Chr6	4600000	4800000	41.82
L. speciosa	Chr6	4800000	5000000	40.32
L. speciosa	Chr6	5000000	5200000	40.78
L. speciosa	Chr6	5200000	5400000	40.9
L. speciosa	Chr6	5400000	5600000	41.68
L. speciosa	Chr6	5600000	5800000	39.87
L. speciosa	Chr6	5800000	6000000	40.92
L. speciosa	Chr6	6000000	6200000	40.28
L. speciosa	Chr6	6200000	6400000	41.19
L. speciosa	Chr6	6400000	6600000	39.64
L. speciosa	Chr6	6600000	6800000	39.78
L. speciosa	Chr6	6800000	7000000	38.6
L. speciosa	Chr6	7000000	7200000	39.04
L. speciosa	Chr6	7200000	7400000	40.32
L. speciosa	Chr6	7400000	7600000	41.05
L. speciosa	Chr6	7600000	7800000	42
L. speciosa	Chr6	7800000	8000000	42.1
L. speciosa	Chr6	8000000	8200000	41.73
L. speciosa	Chr6	8200000	8400000	42.05
L. speciosa	Chr6	8400000	8600000	41.34
L. speciosa	Chr6	8600000	8800000	40.33
L. speciosa	Chr6	8800000	9000000	39.53
L. speciosa	Chr6	9000000	9200000	39.68
L. speciosa	Chr6	9200000	9400000	37.93
L. speciosa	Chr6	9400000	9600000	38.1
L. speciosa	Chr6	9600000	9800000	39.13
L. speciosa	Chr6	9800000	10000000	39.36
L. speciosa	Chr6	10000000	10200000	40.6
L. speciosa	Chr6	10200000	10400000	38.81
L. speciosa	Chr6	10400000	10600000	38.09
L. speciosa	Chr6	10600000	10800000	38.18
L. speciosa	Chr6	10800000	11000000	36.55
L. speciosa	Chr6	11000000	11200000	37.97
L. speciosa	Chr6	11200000	11400000	36.3
L. speciosa	Chr6	11400000	11600000	37.58
L. speciosa	Chr6	11600000	11800000	38.5
L. speciosa	Chr6	11800000	12000000	38.14
L. speciosa	Chr6	12000000	12200000	37.61
L. speciosa	Chr6	12200000	12400000	36.64
L. speciosa	Chr6	12400000	12600000	36.77
L. speciosa	Chr6	12600000	12800000	36.15
L. speciosa	Chr6	12800000	13000000	36.73
L. speciosa	Chr6	13000000	13200000	39.9
L. speciosa	Chr6	13200000	13400000	45.57
L. speciosa	Chr6	13400000	13600000	44.31
L. speciosa	Chr6	13600000	13800000	38.9
L. speciosa	Chr6	13800000	14000000	36.7
L. speciosa	Chr6	14000000	14200000	37.99
L. speciosa	Chr6	14200000	14400000	36.76
L. speciosa	Chr6	14400000	14600000	35.92
L. speciosa	Chr6	14600000	14800000	35.14
L. speciosa	Chr6	14800000	15000000	36.75
L. speciosa	Chr6	15000000	15200000	37.91
L. speciosa	Chr6	15200000	15400000	38.76
L. speciosa	Chr6	15400000	15600000	37.99
L. speciosa	Chr6	15600000	15800000	37.39
L. speciosa	Chr6	15800000	16000000	39.56
L. speciosa	Chr6	16000000	16200000	47.39
L. speciosa	Chr6	16200000	16400000	44.77
L. speciosa	Chr6	16400000	16600000	54.51
L. speciosa	Chr6	16600000	16800000	55.53
L. speciosa	Chr6	16800000	17000000	54.73
L. speciosa	Chr6	17000000	17149278	55.44
L. speciosa	Chr7	0	200000	36.71
L. speciosa	Chr7	200000	400000	36.45
L. speciosa	Chr7	400000	600000	37.21
L. speciosa	Chr7	600000	800000	37.69
L. speciosa	Chr7	800000	1000000	37.71
L. speciosa	Chr7	1000000	1200000	37.93
L. speciosa	Chr7	1200000	1400000	38.22
L. speciosa	Chr7	1400000	1600000	38.18
L. speciosa	Chr7	1600000	1800000	37.95
L. speciosa	Chr7	1800000	2000000	39.1
L. speciosa	Chr7	2000000	2200000	39.65
L. speciosa	Chr7	2200000	2400000	38.8
L. speciosa	Chr7	2400000	2600000	38.03
L. speciosa	Chr7	2600000	2800000	39.74
L. speciosa	Chr7	2800000	3000000	40.46
L. speciosa	Chr7	3000000	3200000	39.83
L. speciosa	Chr7	3200000	3400000	39.79
L. speciosa	Chr7	3400000	3600000	40.41
L. speciosa	Chr7	3600000	3800000	40.74
L. speciosa	Chr7	3800000	4000000	39.62
L. speciosa	Chr7	4000000	4200000	40.38
L. speciosa	Chr7	4200000	4400000	38.14
L. speciosa	Chr7	4400000	4600000	39.71
L. speciosa	Chr7	4600000	4800000	40.61
L. speciosa	Chr7	4800000	5000000	40.21
L. speciosa	Chr7	5000000	5200000	39.96
L. speciosa	Chr7	5200000	5400000	40.19
L. speciosa	Chr7	5400000	5600000	40.39
L. speciosa	Chr7	5600000	5800000	39.56
L. speciosa	Chr7	5800000	6000000	39.89
L. speciosa	Chr7	6000000	6200000	41.51
L. speciosa	Chr7	6200000	6400000	41.73
L. speciosa	Chr7	6400000	6600000	42.57
L. speciosa	Chr7	6600000	6800000	41.62
L. speciosa	Chr7	6800000	7000000	40.57
L. speciosa	Chr7	7000000	7200000	40.65
L. speciosa	Chr7	7200000	7400000	41.01
L. speciosa	Chr7	7400000	7600000	41.85
L. speciosa	Chr7	7600000	7800000	41.53
L. speciosa	Chr7	7800000	8000000	41.18
L. speciosa	Chr7	8000000	8200000	41.37
L. speciosa	Chr7	8200000	8400000	41.03
L. speciosa	Chr7	8400000	8600000	40.75
L. speciosa	Chr7	8600000	8800000	40.34
L. speciosa	Chr7	8800000	9000000	40.61
L. speciosa	Chr7	9000000	9200000	38.93
L. speciosa	Chr7	9200000	9400000	36.25
L. speciosa	Chr7	9400000	9600000	38.86
L. speciosa	Chr7	9600000	9800000	37.81
L. speciosa	Chr7	9800000	10000000	37.33
L. speciosa	Chr7	10000000	10200000	38.43
L. speciosa	Chr7	10200000	10400000	38.86
L. speciosa	Chr7	10400000	10600000	37.58
L. speciosa	Chr7	10600000	10800000	37.28
L. speciosa	Chr7	10800000	11000000	36.78
L. speciosa	Chr7	11000000	11200000	36.21
L. speciosa	Chr7	11200000	11400000	36.56
L. speciosa	Chr7	11400000	11600000	37.43
L. speciosa	Chr7	11600000	11800000	38.56
L. speciosa	Chr7	11800000	12000000	36.9
L. speciosa	Chr7	12000000	12200000	45.31
L. speciosa	Chr7	12200000	12400000	52.14
L. speciosa	Chr7	12400000	12600000	54.09
L. speciosa	Chr7	12600000	12800000	51.95
L. speciosa	Chr7	12800000	13000000	45.23
L. speciosa	Chr7	13000000	13200000	52.77
L. speciosa	Chr7	13200000	13400000	52.41
L. speciosa	Chr7	13400000	13600000	54.73
L. speciosa	Chr7	13600000	13800000	54.12
L. speciosa	Chr7	13800000	14000000	53.48
L. speciosa	Chr7	14000000	14200000	52.25
L. speciosa	Chr7	14200000	14400000	38.61
L. speciosa	Chr7	14400000	14600000	40.92
L. speciosa	Chr7	14600000	14800000	39.5
L. speciosa	Chr7	14800000	15000000	38.1
L. speciosa	Chr7	15000000	15200000	39.29
L. speciosa	Chr7	15200000	15400000	37.78
L. speciosa	Chr7	15400000	15516548	37.95
L. speciosa	Chr8	0	200000	41.22
L. speciosa	Chr8	200000	400000	41.25
L. speciosa	Chr8	400000	600000	41.18
L. speciosa	Chr8	600000	800000	40.03
L. speciosa	Chr8	800000	1000000	40.82
L. speciosa	Chr8	1000000	1200000	40.84
L. speciosa	Chr8	1200000	1400000	40.52
L. speciosa	Chr8	1400000	1600000	39.96
L. speciosa	Chr8	1600000	1800000	39.94
L. speciosa	Chr8	1800000	2000000	38.63
L. speciosa	Chr8	2000000	2200000	39.14
L. speciosa	Chr8	2200000	2400000	39.85
L. speciosa	Chr8	2400000	2600000	38.86
L. speciosa	Chr8	2600000	2800000	40.66
L. speciosa	Chr8	2800000	3000000	39.17
L. speciosa	Chr8	3000000	3200000	38.1
L. speciosa	Chr8	3200000	3400000	37.58
L. speciosa	Chr8	3400000	3600000	36.99
L. speciosa	Chr8	3600000	3800000	38.29
L. speciosa	Chr8	3800000	4000000	36.98
L. speciosa	Chr8	4000000	4200000	36.15
L. speciosa	Chr8	4200000	4400000	36.04
L. speciosa	Chr8	4400000	4600000	37.57
L. speciosa	Chr8	4600000	4800000	35.72
L. speciosa	Chr8	4800000	5000000	36.46
L. speciosa	Chr8	5000000	5200000	37.37
L. speciosa	Chr8	5200000	5400000	42.2
L. speciosa	Chr8	5400000	5600000	38.39
L. speciosa	Chr8	5600000	5800000	37.79
L. speciosa	Chr8	5800000	6000000	40.2
L. speciosa	Chr8	6000000	6200000	37.92
L. speciosa	Chr8	6200000	6400000	38.14
L. speciosa	Chr8	6400000	6600000	38.5
L. speciosa	Chr8	6600000	6800000	37.04
L. speciosa	Chr8	6800000	7000000	36.38
L. speciosa	Chr8	7000000	7200000	36.75
L. speciosa	Chr8	7200000	7400000	37.37
L. speciosa	Chr8	7400000	7600000	37.25
L. speciosa	Chr8	7600000	7800000	38.31
L. speciosa	Chr8	7800000	8000000	38.86
L. speciosa	Chr8	8000000	8200000	37.88
L. speciosa	Chr8	8200000	8400000	38.58
L. speciosa	Chr8	8400000	8600000	37.85
L. speciosa	Chr8	8600000	8800000	38.9
L. speciosa	Chr8	8800000	9000000	39.37
L. speciosa	Chr8	9000000	9200000	39.66
L. speciosa	Chr8	9200000	9400000	39.43
L. speciosa	Chr8	9400000	9600000	40.19
L. speciosa	Chr8	9600000	9800000	39.57
L. speciosa	Chr8	9800000	10000000	39.04
L. speciosa	Chr8	10000000	10200000	41.06
L. speciosa	Chr8	10200000	10400000	40.7
L. speciosa	Chr8	10400000	10600000	42.18
L. speciosa	Chr8	10600000	10800000	41.16
L. speciosa	Chr8	10800000	11000000	41.61
L. speciosa	Chr8	11000000	11200000	41.88
L. speciosa	Chr8	11200000	11400000	41.83
L. speciosa	Chr8	11400000	11600000	41.74
L. speciosa	Chr8	11600000	11800000	40.75
L. speciosa	Chr8	11800000	12000000	41.04
L. speciosa	Chr8	12000000	12200000	41.83
L. speciosa	Chr8	12200000	12400000	40.48
L. speciosa	Chr8	12400000	12600000	41.54
L. speciosa	Chr8	12600000	12800000	40.68
L. speciosa	Chr8	12800000	13000000	40.8
L. speciosa	Chr8	13000000	13200000	40.43
L. speciosa	Chr8	13200000	13223610	39.77
L. speciosa	Chr9	0	200000	38.79
L. speciosa	Chr9	200000	400000	39.77
L. speciosa	Chr9	400000	600000	40.67
L. speciosa	Chr9	600000	800000	40.53
L. speciosa	Chr9	800000	1000000	40.63
L. speciosa	Chr9	1000000	1200000	40.31
L. speciosa	Chr9	1200000	1400000	39.5
L. speciosa	Chr9	1400000	1600000	40.94
L. speciosa	Chr9	1600000	1800000	41.24
L. speciosa	Chr9	1800000	2000000	39.86
L. speciosa	Chr9	2000000	2200000	39.33
L. speciosa	Chr9	2200000	2400000	39.35
L. speciosa	Chr9	2400000	2600000	38.91
L. speciosa	Chr9	2600000	2800000	38.26
L. speciosa	Chr9	2800000	3000000	38.66
L. speciosa	Chr9	3000000	3200000	36.48
L. speciosa	Chr9	3200000	3400000	36.85
L. speciosa	Chr9	3400000	3600000	39.54
L. speciosa	Chr9	3600000	3800000	36.61
L. speciosa	Chr9	3800000	4000000	37.26
L. speciosa	Chr9	4000000	4200000	36.46
L. speciosa	Chr9	4200000	4400000	37.7
L. speciosa	Chr9	4400000	4600000	37.21
L. speciosa	Chr9	4600000	4800000	36.56
L. speciosa	Chr9	4800000	5000000	38.74
L. speciosa	Chr9	5000000	5200000	35.28
L. speciosa	Chr9	5200000	5400000	37.85
L. speciosa	Chr9	5400000	5600000	45.54
L. speciosa	Chr9	5600000	5800000	38.92
L. speciosa	Chr9	5800000	6000000	38.59
L. speciosa	Chr9	6000000	6200000	41.93
L. speciosa	Chr9	6200000	6400000	38.51
L. speciosa	Chr9	6400000	6600000	38.82
L. speciosa	Chr9	6600000	6800000	42.32
L. speciosa	Chr9	6800000	7000000	39.46
L. speciosa	Chr9	7000000	7200000	37.83
L. speciosa	Chr9	7200000	7400000	37.39
L. speciosa	Chr9	7400000	7600000	38.15
L. speciosa	Chr9	7600000	7800000	37.6
L. speciosa	Chr9	7800000	8000000	36.36
L. speciosa	Chr9	8000000	8200000	37.3
L. speciosa	Chr9	8200000	8400000	37.33
L. speciosa	Chr9	8400000	8600000	36.09
L. speciosa	Chr9	8600000	8800000	36.71
L. speciosa	Chr9	8800000	9000000	38.08
L. speciosa	Chr9	9000000	9200000	38.93
L. speciosa	Chr9	9200000	9400000	37.58
L. speciosa	Chr9	9400000	9600000	37.69
L. speciosa	Chr9	9600000	9800000	38.11
L. speciosa	Chr9	9800000	10000000	38.73
L. speciosa	Chr9	10000000	10200000	39.66
L. speciosa	Chr9	10200000	10400000	39.37
L. speciosa	Chr9	10400000	10600000	41.13
L. speciosa	Chr9	10600000	10800000	40.84
L. speciosa	Chr9	10800000	11000000	40.46
L. speciosa	Chr9	11000000	11200000	41.57
L. speciosa	Chr9	11200000	11400000	41.15
L. speciosa	Chr9	11400000	11600000	41.72
L. speciosa	Chr9	11600000	11800000	41.26
L. speciosa	Chr9	11800000	12000000	39.32
L. speciosa	Chr9	12000000	12200000	41.11
L. speciosa	Chr9	12200000	12400000	40.76
L. speciosa	Chr9	12400000	12600000	41.55
L. speciosa	Chr9	12600000	12800000	41.68
L. speciosa	Chr9	12800000	13000000	42.12
L. speciosa	Chr9	13000000	13200000	41.29
L. speciosa	Chr9	13200000	13400000	40.17
L. speciosa	Chr9	13400000	13600000	39.51
L. speciosa	Chr9	13600000	13800000	39.78
L. speciosa	Chr9	13800000	14000000	40.05
L. speciosa	Chr9	14000000	14200000	41.13
L. speciosa	Chr9	14200000	14400000	40.61
L. speciosa	Chr9	14400000	14600000	41.21
L. speciosa	Chr9	14600000	14800000	40.66
L. speciosa	Chr9	14800000	15000000	40.22
L. speciosa	Chr9	15000000	15085816	38.86
L. speciosa	Chr10	0	200000	36.53
L. speciosa	Chr10	200000	400000	35.92
L. speciosa	Chr10	400000	600000	37.88
L. speciosa	Chr10	600000	800000	35.69
L. speciosa	Chr10	800000	1000000	37.21
L. speciosa	Chr10	1000000	1200000	37.31
L. speciosa	Chr10	1200000	1400000	37.55
L. speciosa	Chr10	1400000	1600000	39.56
L. speciosa	Chr10	1600000	1800000	38.13
L. speciosa	Chr10	1800000	2000000	39.15
L. speciosa	Chr10	2000000	2200000	38.58
L. speciosa	Chr10	2200000	2400000	40.19
L. speciosa	Chr10	2400000	2600000	40.04
L. speciosa	Chr10	2600000	2800000	40.46
L. speciosa	Chr10	2800000	3000000	39.81
L. speciosa	Chr10	3000000	3200000	41.48
L. speciosa	Chr10	3200000	3400000	41.53
L. speciosa	Chr10	3400000	3600000	41.44
L. speciosa	Chr10	3600000	3800000	41.42
L. speciosa	Chr10	3800000	4000000	41.73
L. speciosa	Chr10	4000000	4200000	40.19
L. speciosa	Chr10	4200000	4400000	42.23
L. speciosa	Chr10	4400000	4600000	42.82
L. speciosa	Chr10	4600000	4800000	41
L. speciosa	Chr10	4800000	5000000	40.25
L. speciosa	Chr10	5000000	5200000	41.73
L. speciosa	Chr10	5200000	5400000	40.62
L. speciosa	Chr10	5400000	5600000	42.85
L. speciosa	Chr10	5600000	5800000	40.24
L. speciosa	Chr10	5800000	6000000	40.61
L. speciosa	Chr10	6000000	6200000	41.43
L. speciosa	Chr10	6200000	6400000	40.97
L. speciosa	Chr10	6400000	6600000	39.59
L. speciosa	Chr10	6600000	6800000	40.63
L. speciosa	Chr10	6800000	7000000	41.12
L. speciosa	Chr10	7000000	7200000	41.23
L. speciosa	Chr10	7200000	7400000	40.76
L. speciosa	Chr10	7400000	7600000	40.34
L. speciosa	Chr10	7600000	7800000	41.43
L. speciosa	Chr10	7800000	8000000	39.74
L. speciosa	Chr10	8000000	8200000	41.44
L. speciosa	Chr10	8200000	8400000	40.84
L. speciosa	Chr10	8400000	8600000	39.51
L. speciosa	Chr10	8600000	8800000	40.8
L. speciosa	Chr10	8800000	9000000	40.15
L. speciosa	Chr10	9000000	9200000	41.12
L. speciosa	Chr10	9200000	9400000	39
L. speciosa	Chr10	9400000	9600000	40.19
L. speciosa	Chr10	9600000	9800000	40.04
L. speciosa	Chr10	9800000	10000000	39.81
L. speciosa	Chr10	10000000	10200000	38.33
L. speciosa	Chr10	10200000	10400000	38.32
L. speciosa	Chr10	10400000	10600000	38.63
L. speciosa	Chr10	10600000	10800000	37.41
L. speciosa	Chr10	10800000	11000000	38.16
L. speciosa	Chr10	11000000	11200000	36.92
L. speciosa	Chr10	11200000	11400000	37.53
L. speciosa	Chr10	11400000	11600000	35.59
L. speciosa	Chr10	11600000	11800000	36.15
L. speciosa	Chr10	11800000	12000000	37.18
L. speciosa	Chr10	12000000	12200000	36.04
L. speciosa	Chr10	12200000	12400000	38.5
L. speciosa	Chr10	12400000	12600000	37.71
L. speciosa	Chr10	12600000	12800000	38.18
L. speciosa	Chr10	12800000	13000000	37.38
L. speciosa	Chr10	13000000	13200000	43.2
L. speciosa	Chr10	13200000	13400000	36.74
L. speciosa	Chr10	13400000	13600000	40.34
L. speciosa	Chr10	13600000	13635582	49.85
L. speciosa	Chr11	0	200000	42.36
L. speciosa	Chr11	200000	400000	41.58
L. speciosa	Chr11	400000	600000	41.35
L. speciosa	Chr11	600000	800000	37.87
L. speciosa	Chr11	800000	1000000	39.99
L. speciosa	Chr11	1000000	1200000	39.76
L. speciosa	Chr11	1200000	1400000	37.45
L. speciosa	Chr11	1400000	1600000	36.82
L. speciosa	Chr11	1600000	1800000	37.68
L. speciosa	Chr11	1800000	2000000	37.32
L. speciosa	Chr11	2000000	2200000	38.09
L. speciosa	Chr11	2200000	2400000	38.37
L. speciosa	Chr11	2400000	2600000	38.66
L. speciosa	Chr11	2600000	2800000	38.56
L. speciosa	Chr11	2800000	3000000	39.34
L. speciosa	Chr11	3000000	3200000	38.13
L. speciosa	Chr11	3200000	3400000	40.77
L. speciosa	Chr11	3400000	3600000	39.05
L. speciosa	Chr11	3600000	3800000	40.33
L. speciosa	Chr11	3800000	4000000	39.58
L. speciosa	Chr11	4000000	4200000	41.42
L. speciosa	Chr11	4200000	4400000	41.5
L. speciosa	Chr11	4400000	4600000	41.37
L. speciosa	Chr11	4600000	4800000	41.1
L. speciosa	Chr11	4800000	5000000	41.12
L. speciosa	Chr11	5000000	5200000	41.11
L. speciosa	Chr11	5200000	5400000	40.57
L. speciosa	Chr11	5400000	5600000	41.09
L. speciosa	Chr11	5600000	5800000	41.7
L. speciosa	Chr11	5800000	6000000	42.49
L. speciosa	Chr11	6000000	6200000	40.86
L. speciosa	Chr11	6200000	6400000	40.63
L. speciosa	Chr11	6400000	6600000	40.72
L. speciosa	Chr11	6600000	6800000	38.88
L. speciosa	Chr11	6800000	7000000	41.53
L. speciosa	Chr11	7000000	7200000	42.21
L. speciosa	Chr11	7200000	7400000	39.4
L. speciosa	Chr11	7400000	7600000	39.78
L. speciosa	Chr11	7600000	7800000	41.72
L. speciosa	Chr11	7800000	8000000	40.81
L. speciosa	Chr11	8000000	8200000	41.15
L. speciosa	Chr11	8200000	8400000	39.3
L. speciosa	Chr11	8400000	8600000	40.29
L. speciosa	Chr11	8600000	8800000	40.96
L. speciosa	Chr11	8800000	9000000	41.36
L. speciosa	Chr11	9000000	9200000	41.39
L. speciosa	Chr11	9200000	9400000	39.86
L. speciosa	Chr11	9400000	9600000	40.7
L. speciosa	Chr11	9600000	9800000	37.66
L. speciosa	Chr11	9800000	10000000	38.45
L. speciosa	Chr11	10000000	10200000	36.61
L. speciosa	Chr11	10200000	10400000	37.4
L. speciosa	Chr11	10400000	10600000	37.47
L. speciosa	Chr11	10600000	10800000	36.69
L. speciosa	Chr11	10800000	11000000	36.21
L. speciosa	Chr11	11000000	11200000	37.93
L. speciosa	Chr11	11200000	11400000	38.37
L. speciosa	Chr11	11400000	11600000	38.46
L. speciosa	Chr11	11600000	11648590	38.45
L. speciosa	Chr12	0	200000	39.74
L. speciosa	Chr12	200000	400000	38.65
L. speciosa	Chr12	400000	600000	37.07
L. speciosa	Chr12	600000	800000	36.63
L. speciosa	Chr12	800000	1000000	37.04
L. speciosa	Chr12	1000000	1200000	37.45
L. speciosa	Chr12	1200000	1400000	37.84
L. speciosa	Chr12	1400000	1600000	37.58
L. speciosa	Chr12	1600000	1800000	35.2
L. speciosa	Chr12	1800000	2000000	37.42
L. speciosa	Chr12	2000000	2200000	37.13
L. speciosa	Chr12	2200000	2400000	36.16
L. speciosa	Chr12	2400000	2600000	36.68
L. speciosa	Chr12	2600000	2800000	36.74
L. speciosa	Chr12	2800000	3000000	37.05
L. speciosa	Chr12	3000000	3200000	36.12
L. speciosa	Chr12	3200000	3400000	38.08
L. speciosa	Chr12	3400000	3600000	38.76
L. speciosa	Chr12	3600000	3800000	39.48
L. speciosa	Chr12	3800000	4000000	38.51
L. speciosa	Chr12	4000000	4200000	51.53
L. speciosa	Chr12	4200000	4400000	57.64
L. speciosa	Chr12	4400000	4600000	54.01
L. speciosa	Chr12	4600000	4800000	49.48
L. speciosa	Chr12	4800000	5000000	41.38
L. speciosa	Chr12	5000000	5200000	44.93
L. speciosa	Chr12	5200000	5400000	41.35
L. speciosa	Chr12	5400000	5600000	40.88
L. speciosa	Chr12	5600000	5800000	37.04
L. speciosa	Chr12	5800000	6000000	36.58
L. speciosa	Chr12	6000000	6200000	36.71
L. speciosa	Chr12	6200000	6400000	35.84
L. speciosa	Chr12	6400000	6600000	35.15
L. speciosa	Chr12	6600000	6800000	36.31
L. speciosa	Chr12	6800000	7000000	36.46
L. speciosa	Chr12	7000000	7200000	36.24
L. speciosa	Chr12	7200000	7400000	38.54
L. speciosa	Chr12	7400000	7600000	38.56
L. speciosa	Chr12	7600000	7800000	39.4
L. speciosa	Chr12	7800000	8000000	39.46
L. speciosa	Chr12	8000000	8200000	38.64
L. speciosa	Chr12	8200000	8400000	39.56
L. speciosa	Chr12	8400000	8600000	40.77
L. speciosa	Chr12	8600000	8800000	40.42
L. speciosa	Chr12	8800000	9000000	42.39
L. speciosa	Chr12	9000000	9200000	41.26
L. speciosa	Chr12	9200000	9400000	41.93
L. speciosa	Chr12	9400000	9600000	40.89
L. speciosa	Chr12	9600000	9800000	41.87
L. speciosa	Chr12	9800000	10000000	41.78
L. speciosa	Chr12	10000000	10200000	40.05
L. speciosa	Chr12	10200000	10400000	40.89
L. speciosa	Chr12	10400000	10600000	41.08
L. speciosa	Chr12	10600000	10800000	40.15
L. speciosa	Chr12	10800000	11000000	42.94
L. speciosa	Chr12	11000000	11200000	40.39
L. speciosa	Chr12	11200000	11400000	41.69
L. speciosa	Chr12	11400000	11600000	41.44
L. speciosa	Chr12	11600000	11800000	41.93
L. speciosa	Chr12	11800000	12000000	41.78
L. speciosa	Chr12	12000000	12200000	40.97
L. speciosa	Chr12	12200000	12400000	40.85
L. speciosa	Chr12	12400000	12556505	40.15
L. speciosa	Chr13	0	200000	36.51
L. speciosa	Chr13	200000	400000	36.48
L. speciosa	Chr13	400000	600000	37.41
L. speciosa	Chr13	600000	800000	37.38
L. speciosa	Chr13	800000	1000000	39.01
L. speciosa	Chr13	1000000	1200000	37.16
L. speciosa	Chr13	1200000	1400000	37.22
L. speciosa	Chr13	1400000	1600000	39.27
L. speciosa	Chr13	1600000	1800000	39.3
L. speciosa	Chr13	1800000	2000000	40.69
L. speciosa	Chr13	2000000	2200000	39.81
L. speciosa	Chr13	2200000	2400000	40.65
L. speciosa	Chr13	2400000	2600000	40.12
L. speciosa	Chr13	2600000	2800000	41.99
L. speciosa	Chr13	2800000	3000000	42.05
L. speciosa	Chr13	3000000	3200000	40.92
L. speciosa	Chr13	3200000	3400000	40.92
L. speciosa	Chr13	3400000	3600000	41.03
L. speciosa	Chr13	3600000	3800000	43.06
L. speciosa	Chr13	3800000	4000000	41.22
L. speciosa	Chr13	4000000	4200000	41.66
L. speciosa	Chr13	4200000	4400000	41.46
L. speciosa	Chr13	4400000	4600000	41.54
L. speciosa	Chr13	4600000	4800000	41.66
L. speciosa	Chr13	4800000	5000000	41.88
L. speciosa	Chr13	5000000	5200000	40.24
L. speciosa	Chr13	5200000	5400000	40.35
L. speciosa	Chr13	5400000	5600000	40.84
L. speciosa	Chr13	5600000	5800000	41.16
L. speciosa	Chr13	5800000	6000000	40.14
L. speciosa	Chr13	6000000	6200000	40.66
L. speciosa	Chr13	6200000	6400000	41.11
L. speciosa	Chr13	6400000	6600000	39.43
L. speciosa	Chr13	6600000	6800000	40.73
L. speciosa	Chr13	6800000	7000000	40.19
L. speciosa	Chr13	7000000	7200000	41.27
L. speciosa	Chr13	7200000	7400000	41.13
L. speciosa	Chr13	7400000	7600000	40.78
L. speciosa	Chr13	7600000	7800000	39.37
L. speciosa	Chr13	7800000	8000000	41.57
L. speciosa	Chr13	8000000	8200000	40.5
L. speciosa	Chr13	8200000	8400000	41.04
L. speciosa	Chr13	8400000	8600000	40.91
L. speciosa	Chr13	8600000	8800000	40.33
L. speciosa	Chr13	8800000	9000000	40.72
L. speciosa	Chr13	9000000	9200000	39.45
L. speciosa	Chr13	9200000	9400000	38.53
L. speciosa	Chr13	9400000	9600000	38.83
L. speciosa	Chr13	9600000	9800000	38.91
L. speciosa	Chr13	9800000	10000000	38.24
L. speciosa	Chr13	10000000	10200000	37.08
L. speciosa	Chr13	10200000	10400000	37.34
L. speciosa	Chr13	10400000	10600000	37.75
L. speciosa	Chr13	10600000	10800000	37.35
L. speciosa	Chr13	10800000	11000000	38.03
L. speciosa	Chr13	11000000	11200000	36.47
L. speciosa	Chr13	11200000	11400000	37.34
L. speciosa	Chr13	11400000	11600000	36.26
L. speciosa	Chr13	11600000	11800000	35.64
L. speciosa	Chr13	11800000	12000000	36.63
L. speciosa	Chr13	12000000	12200000	36.9
L. speciosa	Chr13	12200000	12400000	38.02
L. speciosa	Chr13	12400000	12600000	38.08
L. speciosa	Chr13	12600000	12800000	36.42
L. speciosa	Chr13	12800000	13000000	39.86
L. speciosa	Chr13	13000000	13200000	46.3
L. speciosa	Chr13	13200000	13400000	47.74
L. speciosa	Chr13	13400000	13600000	39.47
L. speciosa	Chr13	13600000	13800000	37.95
L. speciosa	Chr13	13800000	14000000	40.17
L. speciosa	Chr13	14000000	14200000	36.33
L. speciosa	Chr13	14200000	14400000	38.54
L. speciosa	Chr13	14400000	14600000	36.69
L. speciosa	Chr13	14600000	14800000	37.75
L. speciosa	Chr13	14800000	15000000	39.37
L. speciosa	Chr13	15000000	15200000	38.69
L. speciosa	Chr13	15200000	15256558	43.21
L. speciosa	Chr14	0	200000	44.79
L. speciosa	Chr14	200000	400000	39.74
L. speciosa	Chr14	400000	600000	41.08
L. speciosa	Chr14	600000	800000	42.21
L. speciosa	Chr14	800000	1000000	43.42
L. speciosa	Chr14	1000000	1200000	36.98
L. speciosa	Chr14	1200000	1400000	37.85
L. speciosa	Chr14	1400000	1600000	36.06
L. speciosa	Chr14	1600000	1800000	36.48
L. speciosa	Chr14	1800000	2000000	36.08
L. speciosa	Chr14	2000000	2200000	37.21
L. speciosa	Chr14	2200000	2400000	36.65
L. speciosa	Chr14	2400000	2600000	36.04
L. speciosa	Chr14	2600000	2800000	36.5
L. speciosa	Chr14	2800000	3000000	38.55
L. speciosa	Chr14	3000000	3200000	38.56
L. speciosa	Chr14	3200000	3400000	39.31
L. speciosa	Chr14	3400000	3600000	39.51
L. speciosa	Chr14	3600000	3800000	40.12
L. speciosa	Chr14	3800000	4000000	40.72
L. speciosa	Chr14	4000000	4200000	40.17
L. speciosa	Chr14	4200000	4400000	40.6
L. speciosa	Chr14	4400000	4600000	41.11
L. speciosa	Chr14	4600000	4800000	41.33
L. speciosa	Chr14	4800000	5000000	40.88
L. speciosa	Chr14	5000000	5200000	40.27
L. speciosa	Chr14	5200000	5400000	43.33
L. speciosa	Chr14	5400000	5600000	39.57
L. speciosa	Chr14	5600000	5800000	40.56
L. speciosa	Chr14	5800000	6000000	41.31
L. speciosa	Chr14	6000000	6200000	40.51
L. speciosa	Chr14	6200000	6400000	41.32
L. speciosa	Chr14	6400000	6600000	41.84
L. speciosa	Chr14	6600000	6800000	40.94
L. speciosa	Chr14	6800000	7000000	42.37
L. speciosa	Chr14	7000000	7200000	41.66
L. speciosa	Chr14	7200000	7400000	40.79
L. speciosa	Chr14	7400000	7600000	41.53
L. speciosa	Chr14	7600000	7800000	42.05
L. speciosa	Chr14	7800000	8000000	39.75
L. speciosa	Chr14	8000000	8200000	40.6
L. speciosa	Chr14	8200000	8400000	39.96
L. speciosa	Chr14	8400000	8600000	38.45
L. speciosa	Chr14	8600000	8800000	38.71
L. speciosa	Chr14	8800000	9000000	37.83
L. speciosa	Chr14	9000000	9200000	37.05
L. speciosa	Chr14	9200000	9400000	37.57
L. speciosa	Chr14	9400000	9600000	36.53
L. speciosa	Chr14	9600000	9800000	37.38
L. speciosa	Chr14	9800000	10000000	36.17
L. speciosa	Chr14	10000000	10200000	35.75
L. speciosa	Chr14	10200000	10400000	36.61
L. speciosa	Chr14	10400000	10600000	36.52
L. speciosa	Chr14	10600000	10800000	39.89
L. speciosa	Chr14	10800000	11000000	37.44
L. speciosa	Chr14	11000000	11091929	42.45
L. speciosa	Chr15	0	200000	40.6
L. speciosa	Chr15	200000	400000	40.79
L. speciosa	Chr15	400000	600000	40.05
L. speciosa	Chr15	600000	800000	40.4
L. speciosa	Chr15	800000	1000000	40.94
L. speciosa	Chr15	1000000	1200000	38.77
L. speciosa	Chr15	1200000	1400000	39.27
L. speciosa	Chr15	1400000	1600000	40.67
L. speciosa	Chr15	1600000	1800000	40.42
L. speciosa	Chr15	1800000	2000000	40.03
L. speciosa	Chr15	2000000	2200000	39.06
L. speciosa	Chr15	2200000	2400000	39.51
L. speciosa	Chr15	2400000	2600000	37.79
L. speciosa	Chr15	2600000	2800000	37.46
L. speciosa	Chr15	2800000	3000000	38.42
L. speciosa	Chr15	3000000	3200000	37.54
L. speciosa	Chr15	3200000	3400000	36.35
L. speciosa	Chr15	3400000	3600000	36.86
L. speciosa	Chr15	3600000	3800000	36.88
L. speciosa	Chr15	3800000	4000000	35.86
L. speciosa	Chr15	4000000	4200000	37.01
L. speciosa	Chr15	4200000	4400000	36.2
L. speciosa	Chr15	4400000	4600000	36.33
L. speciosa	Chr15	4600000	4800000	35.79
L. speciosa	Chr15	4800000	5000000	36.32
L. speciosa	Chr15	5000000	5200000	37.63
L. speciosa	Chr15	5200000	5400000	35.48
L. speciosa	Chr15	5400000	5600000	37.43
L. speciosa	Chr15	5600000	5800000	36.96
L. speciosa	Chr15	5800000	6000000	36.96
L. speciosa	Chr15	6000000	6200000	43.73
L. speciosa	Chr15	6200000	6400000	48.45
L. speciosa	Chr15	6400000	6600000	38.93
L. speciosa	Chr15	6600000	6800000	38.08
L. speciosa	Chr15	6800000	7000000	37.54
L. speciosa	Chr15	7000000	7200000	38.42
L. speciosa	Chr15	7200000	7400000	38.22
L. speciosa	Chr15	7400000	7600000	39.85
L. speciosa	Chr15	7600000	7800000	40.58
L. speciosa	Chr15	7800000	8000000	40.26
L. speciosa	Chr15	8000000	8200000	39.77
L. speciosa	Chr15	8200000	8400000	40.83
L. speciosa	Chr15	8400000	8600000	41.86
L. speciosa	Chr15	8600000	8800000	41.98
L. speciosa	Chr15	8800000	9000000	40.98
L. speciosa	Chr15	9000000	9200000	40.2
L. speciosa	Chr15	9200000	9400000	39.72
L. speciosa	Chr15	9400000	9600000	40.36
L. speciosa	Chr15	9600000	9800000	41.75
L. speciosa	Chr15	9800000	10000000	40.48
L. speciosa	Chr15	10000000	10200000	40.38
L. speciosa	Chr15	10200000	10400000	40.67
L. speciosa	Chr15	10400000	10600000	40.8
L. speciosa	Chr15	10600000	10780494	40.15
L. speciosa	Chr16	0	200000	38.97
L. speciosa	Chr16	200000	400000	40.01
L. speciosa	Chr16	400000	600000	38.95
L. speciosa	Chr16	600000	800000	37.73
L. speciosa	Chr16	800000	1000000	36.83
L. speciosa	Chr16	1000000	1200000	38.07
L. speciosa	Chr16	1200000	1400000	35.95
L. speciosa	Chr16	1400000	1600000	37.46
L. speciosa	Chr16	1600000	1800000	35.18
L. speciosa	Chr16	1800000	2000000	36.17
L. speciosa	Chr16	2000000	2200000	36.03
L. speciosa	Chr16	2200000	2400000	39.66
L. speciosa	Chr16	2400000	2600000	35.94
L. speciosa	Chr16	2600000	2800000	37.78
L. speciosa	Chr16	2800000	3000000	36.57
L. speciosa	Chr16	3000000	3200000	36.17
L. speciosa	Chr16	3200000	3400000	37.25
L. speciosa	Chr16	3400000	3600000	38.88
L. speciosa	Chr16	3600000	3800000	41.05
L. speciosa	Chr16	3800000	4000000	40.33
L. speciosa	Chr16	4000000	4200000	38.96
L. speciosa	Chr16	4200000	4400000	39.02
L. speciosa	Chr16	4400000	4600000	40.61
L. speciosa	Chr16	4600000	4800000	38.57
L. speciosa	Chr16	4800000	5000000	40.07
L. speciosa	Chr16	5000000	5200000	40.88
L. speciosa	Chr16	5200000	5400000	40.77
L. speciosa	Chr16	5400000	5600000	41.13
L. speciosa	Chr16	5600000	5800000	40.46
L. speciosa	Chr16	5800000	6000000	41.15
L. speciosa	Chr16	6000000	6200000	40.92
L. speciosa	Chr16	6200000	6400000	40.14
L. speciosa	Chr16	6400000	6600000	41.16
L. speciosa	Chr16	6600000	6800000	41.05
L. speciosa	Chr16	6800000	7000000	38.63
L. speciosa	Chr16	7000000	7200000	40.48
L. speciosa	Chr16	7200000	7400000	41.29
L. speciosa	Chr16	7400000	7600000	40.54
L. speciosa	Chr16	7600000	7800000	41.85
L. speciosa	Chr16	7800000	8000000	39.23
L. speciosa	Chr16	8000000	8200000	40.17
L. speciosa	Chr16	8200000	8400000	39.67
L. speciosa	Chr16	8400000	8600000	39.42
L. speciosa	Chr16	8600000	8800000	40.34
L. speciosa	Chr16	8800000	9000000	40.67
L. speciosa	Chr16	9000000	9200000	39.94
L. speciosa	Chr16	9200000	9400000	40.71
L. speciosa	Chr16	9400000	9600000	39.75
L. speciosa	Chr16	9600000	9800000	39
L. speciosa	Chr16	9800000	10000000	39.38
L. speciosa	Chr16	10000000	10200000	39.09
L. speciosa	Chr16	10200000	10258374	40.34
L. speciosa	Chr17	0	200000	41.21
L. speciosa	Chr17	200000	400000	40.96
L. speciosa	Chr17	400000	600000	40.24
L. speciosa	Chr17	600000	800000	41.06
L. speciosa	Chr17	800000	1000000	42.57
L. speciosa	Chr17	1000000	1200000	41.58
L. speciosa	Chr17	1200000	1400000	41.79
L. speciosa	Chr17	1400000	1600000	41.71
L. speciosa	Chr17	1600000	1800000	41.55
L. speciosa	Chr17	1800000	2000000	41.29
L. speciosa	Chr17	2000000	2200000	41.2
L. speciosa	Chr17	2200000	2400000	41.77
L. speciosa	Chr17	2400000	2600000	40.85
L. speciosa	Chr17	2600000	2800000	40.42
L. speciosa	Chr17	2800000	3000000	40.94
L. speciosa	Chr17	3000000	3200000	38.85
L. speciosa	Chr17	3200000	3400000	39.72
L. speciosa	Chr17	3400000	3600000	37.65
L. speciosa	Chr17	3600000	3800000	38.7
L. speciosa	Chr17	3800000	4000000	37.86
L. speciosa	Chr17	4000000	4200000	39.24
L. speciosa	Chr17	4200000	4400000	37.7
L. speciosa	Chr17	4400000	4600000	37.43
L. speciosa	Chr17	4600000	4800000	37.23
L. speciosa	Chr17	4800000	5000000	37.18
L. speciosa	Chr17	5000000	5200000	36
L. speciosa	Chr17	5200000	5400000	37.23
L. speciosa	Chr17	5400000	5600000	38.1
L. speciosa	Chr17	5600000	5800000	35.35
L. speciosa	Chr17	5800000	6000000	38.44
L. speciosa	Chr17	6000000	6200000	38.27
L. speciosa	Chr17	6200000	6400000	35.92
L. speciosa	Chr17	6400000	6600000	38.16
L. speciosa	Chr17	6600000	6800000	37.42
L. speciosa	Chr17	6800000	7000000	37.99
L. speciosa	Chr17	7000000	7200000	38.41
L. speciosa	Chr17	7200000	7400000	38.26
L. speciosa	Chr17	7400000	7600000	39.08
L. speciosa	Chr17	7600000	7800000	37.68
L. speciosa	Chr17	7800000	8000000	37.65
L. speciosa	Chr17	8000000	8200000	38.86
L. speciosa	Chr17	8200000	8400000	39.59
L. speciosa	Chr17	8400000	8600000	38.08
L. speciosa	Chr17	8600000	8800000	38.75
L. speciosa	Chr17	8800000	9000000	34.79
L. speciosa	Chr17	9000000	9200000	36.47
L. speciosa	Chr17	9200000	9400000	37.68
L. speciosa	Chr17	9400000	9600000	37.65
L. speciosa	Chr17	9600000	9800000	37.82
L. speciosa	Chr17	9800000	10000000	38.14
L. speciosa	Chr17	10000000	10200000	37.74
L. speciosa	Chr17	10200000	10400000	37.09
L. speciosa	Chr17	10400000	10600000	39.05
L. speciosa	Chr17	10600000	10800000	38.46
L. speciosa	Chr17	10800000	10981652	40.27
L. speciosa	Chr18	0	200000	43.92
L. speciosa	Chr18	200000	400000	44.31
L. speciosa	Chr18	400000	600000	42.66
L. speciosa	Chr18	600000	800000	40.72
L. speciosa	Chr18	800000	1000000	38.92
L. speciosa	Chr18	1000000	1200000	39.44
L. speciosa	Chr18	1200000	1400000	37.18
L. speciosa	Chr18	1400000	1600000	38.23
L. speciosa	Chr18	1600000	1800000	36.64
L. speciosa	Chr18	1800000	2000000	35.98
L. speciosa	Chr18	2000000	2200000	36.12
L. speciosa	Chr18	2200000	2400000	38.06
L. speciosa	Chr18	2400000	2600000	36.28
L. speciosa	Chr18	2600000	2800000	35.3
L. speciosa	Chr18	2800000	3000000	36.36
L. speciosa	Chr18	3000000	3200000	37.45
L. speciosa	Chr18	3200000	3400000	37.73
L. speciosa	Chr18	3400000	3600000	35.77
L. speciosa	Chr18	3600000	3800000	36.55
L. speciosa	Chr18	3800000	4000000	37.96
L. speciosa	Chr18	4000000	4200000	36.51
L. speciosa	Chr18	4200000	4400000	37.9
L. speciosa	Chr18	4400000	4600000	37.8
L. speciosa	Chr18	4600000	4800000	37.85
L. speciosa	Chr18	4800000	5000000	37.85
L. speciosa	Chr18	5000000	5200000	39.51
L. speciosa	Chr18	5200000	5400000	37.84
L. speciosa	Chr18	5400000	5600000	38.26
L. speciosa	Chr18	5600000	5800000	35.84
L. speciosa	Chr18	5800000	6000000	35.53
L. speciosa	Chr18	6000000	6200000	36.43
L. speciosa	Chr18	6200000	6400000	37
L. speciosa	Chr18	6400000	6600000	38.57
L. speciosa	Chr18	6600000	6800000	36.43
L. speciosa	Chr18	6800000	7000000	36.58
L. speciosa	Chr18	7000000	7200000	37.81
L. speciosa	Chr18	7200000	7400000	38.43
L. speciosa	Chr18	7400000	7600000	38.75
L. speciosa	Chr18	7600000	7800000	40.75
L. speciosa	Chr18	7800000	8000000	40.24
L. speciosa	Chr18	8000000	8200000	40.93
L. speciosa	Chr18	8200000	8400000	40.54
L. speciosa	Chr18	8400000	8600000	42.12
L. speciosa	Chr18	8600000	8800000	40.35
L. speciosa	Chr18	8800000	9000000	42.15
L. speciosa	Chr18	9000000	9200000	41.35
L. speciosa	Chr18	9200000	9400000	43.22
L. speciosa	Chr18	9400000	9600000	41.99
L. speciosa	Chr18	9600000	9800000	41.11
L. speciosa	Chr18	9800000	10000000	41.67
L. speciosa	Chr18	10000000	10200000	41.34
L. speciosa	Chr18	10200000	10400000	42.36
L. speciosa	Chr18	10400000	10542406	38.98
L. speciosa	Chr19	0	200000	37.04
L. speciosa	Chr19	200000	400000	36.02
L. speciosa	Chr19	400000	600000	36.99
L. speciosa	Chr19	600000	800000	37
L. speciosa	Chr19	800000	1000000	36.24
L. speciosa	Chr19	1000000	1200000	38.75
L. speciosa	Chr19	1200000	1400000	37.96
L. speciosa	Chr19	1400000	1600000	39.13
L. speciosa	Chr19	1600000	1800000	39.15
L. speciosa	Chr19	1800000	2000000	40.78
L. speciosa	Chr19	2000000	2200000	40.45
L. speciosa	Chr19	2200000	2400000	40.89
L. speciosa	Chr19	2400000	2600000	41.16
L. speciosa	Chr19	2600000	2800000	40.13
L. speciosa	Chr19	2800000	3000000	39.2
L. speciosa	Chr19	3000000	3200000	40.62
L. speciosa	Chr19	3200000	3400000	41.22
L. speciosa	Chr19	3400000	3600000	39.25
L. speciosa	Chr19	3600000	3800000	40.11
L. speciosa	Chr19	3800000	4000000	40.6
L. speciosa	Chr19	4000000	4200000	40.48
L. speciosa	Chr19	4200000	4400000	41.64
L. speciosa	Chr19	4400000	4600000	41.31
L. speciosa	Chr19	4600000	4800000	40.11
L. speciosa	Chr19	4800000	5000000	40.84
L. speciosa	Chr19	5000000	5200000	40.66
L. speciosa	Chr19	5200000	5400000	40.41
L. speciosa	Chr19	5400000	5600000	41.09
L. speciosa	Chr19	5600000	5800000	40.99
L. speciosa	Chr19	5800000	6000000	40.96
L. speciosa	Chr19	6000000	6200000	40.88
L. speciosa	Chr19	6200000	6400000	39.79
L. speciosa	Chr19	6400000	6600000	41.09
L. speciosa	Chr19	6600000	6800000	41.63
L. speciosa	Chr19	6800000	7000000	40.43
L. speciosa	Chr19	7000000	7200000	39.92
L. speciosa	Chr19	7200000	7400000	40.93
L. speciosa	Chr19	7400000	7600000	40.26
L. speciosa	Chr19	7600000	7800000	40.21
L. speciosa	Chr19	7800000	8000000	39.32
L. speciosa	Chr19	8000000	8200000	38.3
L. speciosa	Chr19	8200000	8400000	39.19
L. speciosa	Chr19	8400000	8600000	39.12
L. speciosa	Chr19	8600000	8800000	39.26
L. speciosa	Chr19	8800000	9000000	38.31
L. speciosa	Chr19	9000000	9200000	38.24
L. speciosa	Chr19	9200000	9400000	38.66
L. speciosa	Chr19	9400000	9600000	37.39
L. speciosa	Chr19	9600000	9800000	37.59
L. speciosa	Chr19	9800000	10000000	37.34
L. speciosa	Chr19	10000000	10200000	36.69
L. speciosa	Chr19	10200000	10400000	37.18
L. speciosa	Chr19	10400000	10600000	38.05
L. speciosa	Chr19	10600000	10800000	37.86
L. speciosa	Chr19	10800000	11000000	38.13
L. speciosa	Chr19	11000000	11200000	36.93
L. speciosa	Chr19	11200000	11400000	38.45
L. speciosa	Chr19	11400000	11600000	38.94
L. speciosa	Chr19	11600000	11800000	39.22
L. speciosa	Chr19	11800000	12000000	53.85
L. speciosa	Chr19	12000000	12200000	39.32
L. speciosa	Chr19	12200000	12400000	41.74
L. speciosa	Chr19	12400000	12511759	43.7
L. speciosa	Chr20	0	200000	39.88
L. speciosa	Chr20	200000	400000	38.42
L. speciosa	Chr20	400000	600000	37.01
L. speciosa	Chr20	600000	800000	37.43
L. speciosa	Chr20	800000	1000000	36.21
L. speciosa	Chr20	1000000	1200000	36.79
L. speciosa	Chr20	1200000	1400000	37.41
L. speciosa	Chr20	1400000	1600000	36.89
L. speciosa	Chr20	1600000	1800000	36.72
L. speciosa	Chr20	1800000	2000000	38.75
L. speciosa	Chr20	2000000	2200000	37.34
L. speciosa	Chr20	2200000	2400000	38.06
L. speciosa	Chr20	2400000	2600000	36.5
L. speciosa	Chr20	2600000	2800000	37.52
L. speciosa	Chr20	2800000	3000000	38.14
L. speciosa	Chr20	3000000	3200000	38.54
L. speciosa	Chr20	3200000	3400000	38.02
L. speciosa	Chr20	3400000	3600000	48.43
L. speciosa	Chr20	3600000	3800000	47.43
L. speciosa	Chr20	3800000	4000000	45.26
L. speciosa	Chr20	4000000	4200000	42.68
L. speciosa	Chr20	4200000	4400000	40.92
L. speciosa	Chr20	4400000	4600000	37.65
L. speciosa	Chr20	4600000	4800000	35.43
L. speciosa	Chr20	4800000	5000000	38.76
L. speciosa	Chr20	5000000	5200000	37.62
L. speciosa	Chr20	5200000	5400000	37.81
L. speciosa	Chr20	5400000	5600000	36.87
L. speciosa	Chr20	5600000	5800000	35.67
L. speciosa	Chr20	5800000	6000000	37.39
L. speciosa	Chr20	6000000	6200000	38.2
L. speciosa	Chr20	6200000	6400000	37.15
L. speciosa	Chr20	6400000	6600000	37.54
L. speciosa	Chr20	6600000	6800000	38.86
L. speciosa	Chr20	6800000	7000000	38.9
L. speciosa	Chr20	7000000	7200000	40.07
L. speciosa	Chr20	7200000	7400000	40.9
L. speciosa	Chr20	7400000	7600000	41.59
L. speciosa	Chr20	7600000	7800000	40.85
L. speciosa	Chr20	7800000	8000000	40.66
L. speciosa	Chr20	8000000	8200000	41.26
L. speciosa	Chr20	8200000	8400000	41.68
L. speciosa	Chr20	8400000	8600000	42.27
L. speciosa	Chr20	8600000	8800000	41.8
L. speciosa	Chr20	8800000	9000000	41.28
L. speciosa	Chr20	9000000	9200000	42.26
L. speciosa	Chr20	9200000	9400000	40.98
L. speciosa	Chr20	9400000	9600000	41.49
L. speciosa	Chr20	9600000	9698467	39.8
L. speciosa	Chr21	0	200000	35.74
L. speciosa	Chr21	200000	400000	36.03
L. speciosa	Chr21	400000	600000	35.63
L. speciosa	Chr21	600000	800000	35.63
L. speciosa	Chr21	800000	1000000	37.36
L. speciosa	Chr21	1000000	1200000	36.55
L. speciosa	Chr21	1200000	1400000	37.84
L. speciosa	Chr21	1400000	1600000	37.86
L. speciosa	Chr21	1600000	1800000	36.81
L. speciosa	Chr21	1800000	2000000	39.52
L. speciosa	Chr21	2000000	2200000	37.94
L. speciosa	Chr21	2200000	2400000	39.51
L. speciosa	Chr21	2400000	2600000	39.76
L. speciosa	Chr21	2600000	2800000	41.46
L. speciosa	Chr21	2800000	3000000	39.78
L. speciosa	Chr21	3000000	3200000	40.16
L. speciosa	Chr21	3200000	3400000	38.53
L. speciosa	Chr21	3400000	3600000	40.95
L. speciosa	Chr21	3600000	3800000	41.57
L. speciosa	Chr21	3800000	4000000	41.35
L. speciosa	Chr21	4000000	4200000	38.94
L. speciosa	Chr21	4200000	4400000	41.48
L. speciosa	Chr21	4400000	4600000	41.12
L. speciosa	Chr21	4600000	4800000	39.93
L. speciosa	Chr21	4800000	5000000	41.73
L. speciosa	Chr21	5000000	5200000	41.11
L. speciosa	Chr21	5200000	5400000	40.52
L. speciosa	Chr21	5400000	5600000	41.37
L. speciosa	Chr21	5600000	5800000	39.15
L. speciosa	Chr21	5800000	6000000	41.48
L. speciosa	Chr21	6000000	6200000	40.72
L. speciosa	Chr21	6200000	6400000	39.93
L. speciosa	Chr21	6400000	6600000	39.99
L. speciosa	Chr21	6600000	6800000	39.98
L. speciosa	Chr21	6800000	7000000	40.75
L. speciosa	Chr21	7000000	7200000	39.52
L. speciosa	Chr21	7200000	7400000	39.25
L. speciosa	Chr21	7400000	7600000	39.07
L. speciosa	Chr21	7600000	7800000	38.72
L. speciosa	Chr21	7800000	8000000	39
L. speciosa	Chr21	8000000	8200000	37.27
L. speciosa	Chr21	8200000	8400000	36.99
L. speciosa	Chr21	8400000	8600000	36.56
L. speciosa	Chr21	8600000	8800000	37.03
L. speciosa	Chr21	8800000	9000000	36.61
L. speciosa	Chr21	9000000	9200000	36.07
L. speciosa	Chr21	9200000	9400000	34.22
L. speciosa	Chr21	9400000	9600000	38.28
L. speciosa	Chr21	9600000	9800000	36.76
L. speciosa	Chr21	9800000	10000000	36.73
L. speciosa	Chr21	10000000	10200000	39.15
L. speciosa	Chr21	10200000	10400000	42.27
L. speciosa	Chr21	10400000	10600000	39.83
L. speciosa	Chr21	10600000	10800000	46.08
L. speciosa	Chr21	10800000	11000000	42.58
L. speciosa	Chr21	11000000	11200000	44.54
L. speciosa	Chr21	11200000	11400000	47.9
L. speciosa	Chr21	11400000	11532498	43.55
L. speciosa	Chr22	0	200000	44.82
L. speciosa	Chr22	200000	400000	39.17
L. speciosa	Chr22	400000	600000	41.86
L. speciosa	Chr22	600000	800000	38.8
L. speciosa	Chr22	800000	1000000	39.19
L. speciosa	Chr22	1000000	1200000	37.9
L. speciosa	Chr22	1200000	1400000	38.64
L. speciosa	Chr22	1400000	1600000	38.25
L. speciosa	Chr22	1600000	1800000	39.36
L. speciosa	Chr22	1800000	2000000	37.67
L. speciosa	Chr22	2000000	2200000	38.11
L. speciosa	Chr22	2200000	2400000	36.26
L. speciosa	Chr22	2400000	2600000	36.83
L. speciosa	Chr22	2600000	2800000	37.54
L. speciosa	Chr22	2800000	3000000	38.61
L. speciosa	Chr22	3000000	3200000	36.84
L. speciosa	Chr22	3200000	3400000	36.7
L. speciosa	Chr22	3400000	3600000	37.7
L. speciosa	Chr22	3600000	3800000	37.39
L. speciosa	Chr22	3800000	4000000	39.47
L. speciosa	Chr22	4000000	4200000	38.67
L. speciosa	Chr22	4200000	4400000	39.13
L. speciosa	Chr22	4400000	4600000	43.08
L. speciosa	Chr22	4600000	4800000	49.03
L. speciosa	Chr22	4800000	5000000	55.93
L. speciosa	Chr22	5000000	5200000	45.08
L. speciosa	Chr22	5200000	5400000	39.48
L. speciosa	Chr22	5400000	5600000	38.81
L. speciosa	Chr22	5600000	5800000	42
L. speciosa	Chr22	5800000	6000000	38.32
L. speciosa	Chr22	6000000	6200000	38.33
L. speciosa	Chr22	6200000	6400000	37.51
L. speciosa	Chr22	6400000	6600000	35.43
L. speciosa	Chr22	6600000	6800000	35.97
L. speciosa	Chr22	6800000	7000000	36.42
L. speciosa	Chr22	7000000	7200000	36.94
L. speciosa	Chr22	7200000	7400000	38.62
L. speciosa	Chr22	7400000	7600000	37.5
L. speciosa	Chr22	7600000	7800000	35.84
L. speciosa	Chr22	7800000	8000000	37.21
L. speciosa	Chr22	8000000	8200000	36.41
L. speciosa	Chr22	8200000	8400000	36.94
L. speciosa	Chr22	8400000	8600000	36.83
L. speciosa	Chr22	8600000	8800000	36.73
L. speciosa	Chr22	8800000	9000000	37.7
L. speciosa	Chr22	9000000	9200000	36.74
L. speciosa	Chr22	9200000	9400000	38.68
L. speciosa	Chr22	9400000	9600000	38.54
L. speciosa	Chr22	9600000	9800000	38.2
L. speciosa	Chr22	9800000	10000000	39.29
L. speciosa	Chr22	10000000	10200000	37.47
L. speciosa	Chr22	10200000	10400000	38.65
L. speciosa	Chr22	10400000	10600000	37.41
L. speciosa	Chr22	10600000	10800000	39.03
L. speciosa	Chr22	10800000	11000000	36.91
L. speciosa	Chr22	11000000	11200000	40.21
L. speciosa	Chr22	11200000	11400000	39.25
L. speciosa	Chr22	11400000	11600000	38.31
L. speciosa	Chr22	11600000	11800000	38.35
L. speciosa	Chr22	11800000	12000000	40.55
L. speciosa	Chr22	12000000	12200000	38.7
L. speciosa	Chr22	12200000	12400000	40.5
L. speciosa	Chr22	12400000	12600000	42.2
L. speciosa	Chr22	12600000	12800000	38.49
L. speciosa	Chr22	12800000	13000000	39.81
L. speciosa	Chr22	13000000	13200000	39.16
L. speciosa	Chr22	13200000	13400000	40.11
L. speciosa	Chr22	13400000	13600000	40.91
L. speciosa	Chr22	13600000	13800000	40.24
L. speciosa	Chr22	13800000	14000000	40.9
L. speciosa	Chr22	14000000	14150861	40.36
L. speciosa	Chr23	0	200000	38.16
L. speciosa	Chr23	200000	400000	38.49
L. speciosa	Chr23	400000	600000	38.04
L. speciosa	Chr23	600000	800000	37.43
L. speciosa	Chr23	800000	1000000	37.3
L. speciosa	Chr23	1000000	1200000	36.42
L. speciosa	Chr23	1200000	1400000	36.93
L. speciosa	Chr23	1400000	1600000	37.72
L. speciosa	Chr23	1600000	1800000	37.69
L. speciosa	Chr23	1800000	2000000	37.59
L. speciosa	Chr23	2000000	2200000	37.7
L. speciosa	Chr23	2200000	2400000	39.55
L. speciosa	Chr23	2400000	2600000	39.31
L. speciosa	Chr23	2600000	2800000	39.76
L. speciosa	Chr23	2800000	3000000	38.22
L. speciosa	Chr23	3000000	3200000	39.82
L. speciosa	Chr23	3200000	3400000	40.91
L. speciosa	Chr23	3400000	3600000	41.23
L. speciosa	Chr23	3600000	3800000	42.2
L. speciosa	Chr23	3800000	4000000	38.83
L. speciosa	Chr23	4000000	4200000	39.63
L. speciosa	Chr23	4200000	4400000	41.25
L. speciosa	Chr23	4400000	4600000	40.49
L. speciosa	Chr23	4600000	4800000	41.55
L. speciosa	Chr23	4800000	5000000	43.06
L. speciosa	Chr23	5000000	5200000	41.06
L. speciosa	Chr23	5200000	5400000	40.46
L. speciosa	Chr23	5400000	5600000	40.75
L. speciosa	Chr23	5600000	5800000	40.66
L. speciosa	Chr23	5800000	6000000	40.27
L. speciosa	Chr23	6000000	6200000	39.26
L. speciosa	Chr23	6200000	6400000	39.64
L. speciosa	Chr23	6400000	6600000	38.56
L. speciosa	Chr23	6600000	6800000	37.52
L. speciosa	Chr23	6800000	7000000	40.32
L. speciosa	Chr23	7000000	7200000	37.76
L. speciosa	Chr23	7200000	7400000	39.15
L. speciosa	Chr23	7400000	7600000	39.32
L. speciosa	Chr23	7600000	7800000	39
L. speciosa	Chr23	7800000	8000000	38.65
L. speciosa	Chr23	8000000	8200000	37.04
L. speciosa	Chr23	8200000	8400000	36.62
L. speciosa	Chr23	8400000	8600000	37.31
L. speciosa	Chr23	8600000	8800000	36.2
L. speciosa	Chr23	8800000	9000000	36.25
L. speciosa	Chr23	9000000	9200000	36.84
L. speciosa	Chr23	9200000	9400000	36.19
L. speciosa	Chr23	9400000	9600000	38.62
L. speciosa	Chr23	9600000	9800000	36.71
L. speciosa	Chr23	9800000	10000000	37.53
L. speciosa	Chr23	10000000	10200000	37.77
L. speciosa	Chr23	10200000	10400000	46.22
L. speciosa	Chr23	10400000	10600000	41.94
L. speciosa	Chr23	10600000	10800000	41.44
L. speciosa	Chr23	10800000	11000000	51.63
L. speciosa	Chr23	11000000	11200000	52.86
L. speciosa	Chr23	11200000	11400000	44.94
L. speciosa	Chr23	11400000	11600000	52.3
L. speciosa	Chr23	11600000	11800000	50.25
L. speciosa	Chr23	11800000	12000000	45.83
L. speciosa	Chr23	12000000	12200000	51.14
L. speciosa	Chr23	12200000	12400000	52.63
L. speciosa	Chr23	12400000	12600000	51.91
L. speciosa	Chr23	12600000	12743840	52.64
L. speciosa	Chr24	0	200000	40.69
L. speciosa	Chr24	200000	400000	46.76
L. speciosa	Chr24	400000	600000	51.44
L. speciosa	Chr24	600000	800000	50.69
L. speciosa	Chr24	800000	1000000	49.02
L. speciosa	Chr24	1000000	1200000	45.06
L. speciosa	Chr24	1200000	1400000	50.22
L. speciosa	Chr24	1400000	1600000	51.03
L. speciosa	Chr24	1600000	1800000	51.02
L. speciosa	Chr24	1800000	2000000	51.89
L. speciosa	Chr24	2000000	2200000	47.33
L. speciosa	Chr24	2200000	2400000	43.01
L. speciosa	Chr24	2400000	2600000	45.04
L. speciosa	Chr24	2600000	2800000	49.86
L. speciosa	Chr24	2800000	3000000	52.12
L. speciosa	Chr24	3000000	3200000	45.87
L. speciosa	Chr24	3200000	3400000	40.82
L. speciosa	Chr24	3400000	3600000	40.13
L. speciosa	Chr24	3600000	3800000	39.5
L. speciosa	Chr24	3800000	4000000	38.42
L. speciosa	Chr24	4000000	4200000	37.08
L. speciosa	Chr24	4200000	4400000	36.31
L. speciosa	Chr24	4400000	4600000	37.36
L. speciosa	Chr24	4600000	4800000	37.43
L. speciosa	Chr24	4800000	5000000	37.25
L. speciosa	Chr24	5000000	5200000	37.37
L. speciosa	Chr24	5200000	5400000	35.67
L. speciosa	Chr24	5400000	5600000	36.36
L. speciosa	Chr24	5600000	5800000	37.72
L. speciosa	Chr24	5800000	6000000	38.34
L. speciosa	Chr24	6000000	6200000	38.26
L. speciosa	Chr24	6200000	6400000	38.94
L. speciosa	Chr24	6400000	6600000	38.38
L. speciosa	Chr24	6600000	6800000	38.18
L. speciosa	Chr24	6800000	7000000	40.07
L. speciosa	Chr24	7000000	7200000	40.56
L. speciosa	Chr24	7200000	7400000	41.46
L. speciosa	Chr24	7400000	7600000	40.83
L. speciosa	Chr24	7600000	7800000	40.44
L. speciosa	Chr24	7800000	8000000	40.79
L. speciosa	Chr24	8000000	8200000	40.1
L. speciosa	Chr24	8200000	8400000	40.33
L. speciosa	Chr24	8400000	8600000	39.64
L. speciosa	Chr24	8600000	8800000	40.95
L. speciosa	Chr24	8800000	9000000	41.27
L. speciosa	Chr24	9000000	9200000	40.62
L. speciosa	Chr24	9200000	9400000	39.21
L. speciosa	Chr24	9400000	9600000	38.77
L. speciosa	Chr24	9600000	9800000	39.85
L. speciosa	Chr24	9800000	10000000	40.34
L. speciosa	Chr24	10000000	10200000	39.26
L. speciosa	Chr24	10200000	10400000	38.47
L. speciosa	Chr24	10400000	10600000	39.84
L. speciosa	Chr24	10600000	10800000	37.09
L. speciosa	Chr24	10800000	11000000	37.1
L. speciosa	Chr24	11000000	11200000	38.36
L. speciosa	Chr24	11200000	11400000	36.61
L. speciosa	Chr24	11400000	11600000	38.03
L. speciosa	Chr24	11600000	11654777	38.07
S. alba	Chr1	0	200000	48.73
S. alba	Chr1	200000	400000	52.81
S. alba	Chr1	400000	600000	53.71
S. alba	Chr1	600000	800000	54.72
S. alba	Chr1	800000	1000000	55.79
S. alba	Chr1	1000000	1200000	53.7
S. alba	Chr1	1200000	1400000	54.41
S. alba	Chr1	1400000	1600000	54.77
S. alba	Chr1	1600000	1800000	54.93
S. alba	Chr1	1800000	2000000	50.38
S. alba	Chr1	2000000	2200000	54.95
S. alba	Chr1	2200000	2400000	55.29
S. alba	Chr1	2400000	2600000	54.97
S. alba	Chr1	2600000	2800000	53.25
S. alba	Chr1	2800000	3000000	52.75
S. alba	Chr1	3000000	3200000	49.54
S. alba	Chr1	3200000	3400000	53.71
S. alba	Chr1	3400000	3600000	53.89
S. alba	Chr1	3600000	3800000	55.33
S. alba	Chr1	3800000	4000000	51.02
S. alba	Chr1	4000000	4200000	54.32
S. alba	Chr1	4200000	4400000	54.99
S. alba	Chr1	4400000	4600000	56.3
S. alba	Chr1	4600000	4800000	52
S. alba	Chr1	4800000	5000000	50.16
S. alba	Chr1	5000000	5200000	55.36
S. alba	Chr1	5200000	5400000	55.09
S. alba	Chr1	5400000	5600000	54.52
S. alba	Chr1	5600000	5800000	55.38
S. alba	Chr1	5800000	6000000	53.74
S. alba	Chr1	6000000	6200000	52.01
S. alba	Chr1	6200000	6400000	53
S. alba	Chr1	6400000	6600000	53.55
S. alba	Chr1	6600000	6800000	54.28
S. alba	Chr1	6800000	7000000	54.12
S. alba	Chr1	7000000	7200000	54.89
S. alba	Chr1	7200000	7400000	52.47
S. alba	Chr1	7400000	7600000	54.41
S. alba	Chr1	7600000	7800000	53.74
S. alba	Chr1	7800000	8000000	54.24
S. alba	Chr1	8000000	8200000	53.61
S. alba	Chr1	8200000	8400000	44.86
S. alba	Chr1	8400000	8600000	42.19
S. alba	Chr1	8600000	8800000	37.31
S. alba	Chr1	8800000	9000000	39.77
S. alba	Chr1	9000000	9200000	38.82
S. alba	Chr1	9200000	9400000	39.35
S. alba	Chr1	9400000	9600000	38
S. alba	Chr1	9600000	9800000	36.44
S. alba	Chr1	9800000	10000000	46.91
S. alba	Chr1	10000000	10200000	37.55
S. alba	Chr1	10200000	10400000	38.13
S. alba	Chr1	10400000	10600000	39.83
S. alba	Chr1	10600000	10800000	39.91
S. alba	Chr1	10800000	11000000	40.92
S. alba	Chr1	11000000	11200000	41.21
S. alba	Chr1	11200000	11400000	40.67
S. alba	Chr1	11400000	11600000	40.45
S. alba	Chr1	11600000	11800000	39.55
S. alba	Chr1	11800000	12000000	39.76
S. alba	Chr1	12000000	12200000	38.78
S. alba	Chr1	12200000	12400000	39.77
S. alba	Chr1	12400000	12600000	38.38
S. alba	Chr1	12600000	12800000	41.25
S. alba	Chr1	12800000	13000000	40.07
S. alba	Chr1	13000000	13200000	39.04
S. alba	Chr1	13200000	13400000	40.31
S. alba	Chr1	13400000	13600000	39.85
S. alba	Chr1	13600000	13800000	41.6
S. alba	Chr1	13800000	14000000	41.57
S. alba	Chr1	14000000	14200000	42.24
S. alba	Chr1	14200000	14400000	42.92
S. alba	Chr1	14400000	14600000	42.15
S. alba	Chr1	14600000	14800000	41.39
S. alba	Chr1	14800000	15000000	40.42
S. alba	Chr1	15000000	15200000	40.89
S. alba	Chr1	15200000	15400000	39.78
S. alba	Chr1	15400000	15600000	39.43
S. alba	Chr1	15600000	15800000	40.19
S. alba	Chr1	15800000	16000000	41.03
S. alba	Chr1	16000000	16200000	42.31
S. alba	Chr1	16200000	16400000	42.52
S. alba	Chr1	16400000	16600000	42.32
S. alba	Chr1	16600000	16800000	42.72
S. alba	Chr1	16800000	17000000	41.9
S. alba	Chr1	17000000	17200000	42.65
S. alba	Chr1	17200000	17400000	41.16
S. alba	Chr1	17400000	17600000	42.17
S. alba	Chr1	17600000	17800000	43.67
S. alba	Chr1	17800000	18000000	40.46
S. alba	Chr1	18000000	18200000	42.56
S. alba	Chr1	18200000	18400000	41.92
S. alba	Chr1	18400000	18600000	41.11
S. alba	Chr1	18600000	18800000	42.05
S. alba	Chr1	18800000	19000000	40.52
S. alba	Chr1	19000000	19200000	40.91
S. alba	Chr1	19200000	19400000	40.71
S. alba	Chr1	19400000	19600000	41.01
S. alba	Chr1	19600000	19800000	40.47
S. alba	Chr1	19800000	20000000	39.81
S. alba	Chr1	20000000	20200000	41.22
S. alba	Chr1	20200000	20400000	41.33
S. alba	Chr1	20400000	20600000	41.57
S. alba	Chr1	20600000	20800000	41.5
S. alba	Chr1	20800000	21000000	41.01
S. alba	Chr1	21000000	21200000	39.87
S. alba	Chr1	21200000	21400000	39.38
S. alba	Chr1	21400000	21600000	41.16
S. alba	Chr1	21600000	21800000	44.81
S. alba	Chr1	21800000	22000000	44.43
S. alba	Chr1	22000000	22200000	44.6
S. alba	Chr1	22200000	22364016	40.76
S. alba	Chr2	0	200000	41.53
S. alba	Chr2	200000	400000	41.36
S. alba	Chr2	400000	600000	40.88
S. alba	Chr2	600000	800000	41.54
S. alba	Chr2	800000	1000000	39.86
S. alba	Chr2	1000000	1200000	41.37
S. alba	Chr2	1200000	1400000	39.57
S. alba	Chr2	1400000	1600000	40.52
S. alba	Chr2	1600000	1800000	42.78
S. alba	Chr2	1800000	2000000	39.15
S. alba	Chr2	2000000	2200000	42.16
S. alba	Chr2	2200000	2400000	41.13
S. alba	Chr2	2400000	2600000	42.56
S. alba	Chr2	2600000	2800000	41.05
S. alba	Chr2	2800000	3000000	41.81
S. alba	Chr2	3000000	3200000	41.52
S. alba	Chr2	3200000	3400000	41.54
S. alba	Chr2	3400000	3600000	41.88
S. alba	Chr2	3600000	3800000	40.83
S. alba	Chr2	3800000	4000000	41.52
S. alba	Chr2	4000000	4200000	41.42
S. alba	Chr2	4200000	4400000	41.09
S. alba	Chr2	4400000	4600000	43.11
S. alba	Chr2	4600000	4800000	40.81
S. alba	Chr2	4800000	5000000	39.98
S. alba	Chr2	5000000	5200000	39.22
S. alba	Chr2	5200000	5400000	41.58
S. alba	Chr2	5400000	5600000	40.28
S. alba	Chr2	5600000	5800000	40.91
S. alba	Chr2	5800000	6000000	41.11
S. alba	Chr2	6000000	6200000	41.24
S. alba	Chr2	6200000	6400000	41.17
S. alba	Chr2	6400000	6600000	40.75
S. alba	Chr2	6600000	6800000	41.48
S. alba	Chr2	6800000	7000000	41.92
S. alba	Chr2	7000000	7200000	41.62
S. alba	Chr2	7200000	7400000	41.67
S. alba	Chr2	7400000	7600000	42.21
S. alba	Chr2	7600000	7800000	40.99
S. alba	Chr2	7800000	8000000	41.67
S. alba	Chr2	8000000	8200000	42.33
S. alba	Chr2	8200000	8400000	42.41
S. alba	Chr2	8400000	8600000	41.82
S. alba	Chr2	8600000	8800000	42.2
S. alba	Chr2	8800000	9000000	42.52
S. alba	Chr2	9000000	9200000	41.33
S. alba	Chr2	9200000	9400000	41.99
S. alba	Chr2	9400000	9600000	41.81
S. alba	Chr2	9600000	9800000	41.97
S. alba	Chr2	9800000	10000000	40.2
S. alba	Chr2	10000000	10200000	39.45
S. alba	Chr2	10200000	10400000	39.33
S. alba	Chr2	10400000	10600000	40.66
S. alba	Chr2	10600000	10800000	40.78
S. alba	Chr2	10800000	11000000	38.55
S. alba	Chr2	11000000	11200000	37.63
S. alba	Chr2	11200000	11400000	37.19
S. alba	Chr2	11400000	11600000	38.59
S. alba	Chr2	11600000	11800000	37.85
S. alba	Chr2	11800000	12000000	37.47
S. alba	Chr2	12000000	12200000	37.29
S. alba	Chr2	12200000	12400000	38.68
S. alba	Chr2	12400000	12600000	38.05
S. alba	Chr2	12600000	12800000	39.14
S. alba	Chr2	12800000	13000000	39.23
S. alba	Chr2	13000000	13200000	40.37
S. alba	Chr2	13200000	13400000	42.26
S. alba	Chr2	13400000	13600000	41.83
S. alba	Chr2	13600000	13800000	39.79
S. alba	Chr2	13800000	14000000	39.89
S. alba	Chr2	14000000	14200000	40.94
S. alba	Chr2	14200000	14400000	42.29
S. alba	Chr2	14400000	14600000	42
S. alba	Chr2	14600000	14800000	43.07
S. alba	Chr2	14800000	15000000	43.03
S. alba	Chr2	15000000	15200000	40.77
S. alba	Chr2	15200000	15400000	41.27
S. alba	Chr2	15400000	15600000	42.04
S. alba	Chr2	15600000	15800000	41.67
S. alba	Chr2	15800000	16000000	40.85
S. alba	Chr2	16000000	16200000	40.41
S. alba	Chr2	16200000	16400000	41.19
S. alba	Chr2	16400000	16600000	41.33
S. alba	Chr2	16600000	16800000	42.64
S. alba	Chr2	16800000	17000000	41.25
S. alba	Chr2	17000000	17200000	40.82
S. alba	Chr2	17200000	17400000	40.87
S. alba	Chr2	17400000	17600000	40.58
S. alba	Chr2	17600000	17800000	40.96
S. alba	Chr2	17800000	18000000	39.82
S. alba	Chr2	18000000	18200000	39.88
S. alba	Chr2	18200000	18400000	40.12
S. alba	Chr2	18400000	18600000	40.76
S. alba	Chr2	18600000	18800000	39.83
S. alba	Chr2	18800000	19000000	41.07
S. alba	Chr2	19000000	19200000	41.94
S. alba	Chr2	19200000	19400000	41.12
S. alba	Chr2	19400000	19600000	40.7
S. alba	Chr2	19600000	19800000	42.14
S. alba	Chr2	19800000	20000000	41.47
S. alba	Chr2	20000000	20200000	42.02
S. alba	Chr2	20200000	20400000	40.79
S. alba	Chr2	20400000	20600000	41.55
S. alba	Chr2	20600000	20800000	41.63
S. alba	Chr2	20800000	21000000	41.67
S. alba	Chr2	21000000	21200000	39.89
S. alba	Chr2	21200000	21400000	40.33
S. alba	Chr2	21400000	21600000	39.88
S. alba	Chr2	21600000	21800000	40.55
S. alba	Chr2	21800000	22000000	40.08
S. alba	Chr2	22000000	22200000	40.83
S. alba	Chr2	22200000	22400000	40.45
S. alba	Chr2	22400000	22600000	40.82
S. alba	Chr2	22600000	22800000	40.76
S. alba	Chr2	22800000	22925000	38.06
S. alba	Chr3	0	200000	40.26
S. alba	Chr3	200000	400000	41.32
S. alba	Chr3	400000	600000	42.16
S. alba	Chr3	600000	800000	41.75
S. alba	Chr3	800000	1000000	43.04
S. alba	Chr3	1000000	1200000	41.4
S. alba	Chr3	1200000	1400000	41.9
S. alba	Chr3	1400000	1600000	40.66
S. alba	Chr3	1600000	1800000	41.89
S. alba	Chr3	1800000	2000000	41.64
S. alba	Chr3	2000000	2200000	41.42
S. alba	Chr3	2200000	2400000	40.93
S. alba	Chr3	2400000	2600000	41.25
S. alba	Chr3	2600000	2800000	41.77
S. alba	Chr3	2800000	3000000	42.07
S. alba	Chr3	3000000	3200000	42.14
S. alba	Chr3	3200000	3400000	42.03
S. alba	Chr3	3400000	3600000	41.96
S. alba	Chr3	3600000	3800000	41.56
S. alba	Chr3	3800000	4000000	41.22
S. alba	Chr3	4000000	4200000	42.37
S. alba	Chr3	4200000	4400000	41.56
S. alba	Chr3	4400000	4600000	41.91
S. alba	Chr3	4600000	4800000	40.17
S. alba	Chr3	4800000	5000000	40.87
S. alba	Chr3	5000000	5200000	41.24
S. alba	Chr3	5200000	5400000	42.49
S. alba	Chr3	5400000	5600000	41.72
S. alba	Chr3	5600000	5800000	42.56
S. alba	Chr3	5800000	6000000	41.46
S. alba	Chr3	6000000	6200000	41.54
S. alba	Chr3	6200000	6400000	41.39
S. alba	Chr3	6400000	6600000	42.36
S. alba	Chr3	6600000	6800000	42.01
S. alba	Chr3	6800000	7000000	40.98
S. alba	Chr3	7000000	7200000	41.64
S. alba	Chr3	7200000	7400000	42.08
S. alba	Chr3	7400000	7600000	41.7
S. alba	Chr3	7600000	7800000	41.98
S. alba	Chr3	7800000	8000000	40.94
S. alba	Chr3	8000000	8200000	41.65
S. alba	Chr3	8200000	8400000	41.41
S. alba	Chr3	8400000	8600000	41.57
S. alba	Chr3	8600000	8800000	42.09
S. alba	Chr3	8800000	9000000	42.07
S. alba	Chr3	9000000	9200000	41.89
S. alba	Chr3	9200000	9400000	39.74
S. alba	Chr3	9400000	9600000	39.57
S. alba	Chr3	9600000	9800000	39.39
S. alba	Chr3	9800000	10000000	39.86
S. alba	Chr3	10000000	10200000	39.42
S. alba	Chr3	10200000	10400000	38.74
S. alba	Chr3	10400000	10600000	38.14
S. alba	Chr3	10600000	10800000	38.39
S. alba	Chr3	10800000	11000000	36.78
S. alba	Chr3	11000000	11200000	35.49
S. alba	Chr3	11200000	11400000	36.32
S. alba	Chr3	11400000	11600000	36.77
S. alba	Chr3	11600000	11800000	38.01
S. alba	Chr3	11800000	12000000	38.12
S. alba	Chr3	12000000	12200000	39.14
S. alba	Chr3	12200000	12400000	38.69
S. alba	Chr3	12400000	12600000	37.69
S. alba	Chr3	12600000	12800000	38.97
S. alba	Chr3	12800000	13000000	40.49
S. alba	Chr3	13000000	13200000	39.79
S. alba	Chr3	13200000	13400000	41.79
S. alba	Chr3	13400000	13600000	42.51
S. alba	Chr3	13600000	13800000	40.98
S. alba	Chr3	13800000	14000000	41.27
S. alba	Chr3	14000000	14200000	41.11
S. alba	Chr3	14200000	14400000	41.55
S. alba	Chr3	14400000	14600000	41.02
S. alba	Chr3	14600000	14800000	41.12
S. alba	Chr3	14800000	15000000	41.85
S. alba	Chr3	15000000	15200000	42.14
S. alba	Chr3	15200000	15400000	42.83
S. alba	Chr3	15400000	15600000	42.39
S. alba	Chr3	15600000	15800000	41.99
S. alba	Chr3	15800000	16000000	42.39
S. alba	Chr3	16000000	16200000	41.6
S. alba	Chr3	16200000	16400000	41.49
S. alba	Chr3	16400000	16600000	41.89
S. alba	Chr3	16600000	16800000	41.18
S. alba	Chr3	16800000	17000000	41.64
S. alba	Chr3	17000000	17200000	42.17
S. alba	Chr3	17200000	17400000	41
S. alba	Chr3	17400000	17600000	40.23
S. alba	Chr3	17600000	17800000	41.87
S. alba	Chr3	17800000	18000000	40.7
S. alba	Chr3	18000000	18200000	41.66
S. alba	Chr3	18200000	18400000	41.8
S. alba	Chr3	18400000	18600000	42.37
S. alba	Chr3	18600000	18800000	43.78
S. alba	Chr3	18800000	19000000	42.85
S. alba	Chr3	19000000	19200000	40.15
S. alba	Chr3	19200000	19400000	39.57
S. alba	Chr3	19400000	19600000	42.79
S. alba	Chr3	19600000	19800000	41.28
S. alba	Chr3	19800000	20000000	40.67
S. alba	Chr3	20000000	20200000	41.05
S. alba	Chr3	20200000	20400000	41
S. alba	Chr3	20400000	20600000	42.26
S. alba	Chr3	20600000	20727967	38.22
S. alba	Chr4	0	200000	41.11
S. alba	Chr4	200000	400000	42.57
S. alba	Chr4	400000	600000	40.52
S. alba	Chr4	600000	800000	40.56
S. alba	Chr4	800000	1000000	41.3
S. alba	Chr4	1000000	1200000	40.71
S. alba	Chr4	1200000	1400000	42.54
S. alba	Chr4	1400000	1600000	40.09
S. alba	Chr4	1600000	1800000	41.22
S. alba	Chr4	1800000	2000000	42.33
S. alba	Chr4	2000000	2200000	42.61
S. alba	Chr4	2200000	2400000	41.24
S. alba	Chr4	2400000	2600000	40.41
S. alba	Chr4	2600000	2800000	40.89
S. alba	Chr4	2800000	3000000	39.82
S. alba	Chr4	3000000	3200000	39.93
S. alba	Chr4	3200000	3400000	40.79
S. alba	Chr4	3400000	3600000	40.99
S. alba	Chr4	3600000	3800000	40.7
S. alba	Chr4	3800000	4000000	41.33
S. alba	Chr4	4000000	4200000	40.36
S. alba	Chr4	4200000	4400000	40.26
S. alba	Chr4	4400000	4600000	40.51
S. alba	Chr4	4600000	4800000	41.05
S. alba	Chr4	4800000	5000000	41.42
S. alba	Chr4	5000000	5200000	43.07
S. alba	Chr4	5200000	5400000	43.15
S. alba	Chr4	5400000	5600000	42.13
S. alba	Chr4	5600000	5800000	42.68
S. alba	Chr4	5800000	6000000	42.81
S. alba	Chr4	6000000	6200000	42.75
S. alba	Chr4	6200000	6400000	41.36
S. alba	Chr4	6400000	6600000	42.41
S. alba	Chr4	6600000	6800000	42.99
S. alba	Chr4	6800000	7000000	43.44
S. alba	Chr4	7000000	7200000	40.43
S. alba	Chr4	7200000	7400000	41.71
S. alba	Chr4	7400000	7600000	41.15
S. alba	Chr4	7600000	7800000	40.56
S. alba	Chr4	7800000	8000000	40.93
S. alba	Chr4	8000000	8200000	41.08
S. alba	Chr4	8200000	8400000	39.8
S. alba	Chr4	8400000	8600000	40.91
S. alba	Chr4	8600000	8800000	40.68
S. alba	Chr4	8800000	9000000	40.67
S. alba	Chr4	9000000	9200000	39.82
S. alba	Chr4	9200000	9400000	40.35
S. alba	Chr4	9400000	9600000	40.54
S. alba	Chr4	9600000	9800000	38.6
S. alba	Chr4	9800000	10000000	38.81
S. alba	Chr4	10000000	10200000	38.55
S. alba	Chr4	10200000	10400000	35.97
S. alba	Chr4	10400000	10600000	36.36
S. alba	Chr4	10600000	10800000	37.71
S. alba	Chr4	10800000	11000000	37.45
S. alba	Chr4	11000000	11200000	37.29
S. alba	Chr4	11200000	11400000	38.85
S. alba	Chr4	11400000	11600000	37.04
S. alba	Chr4	11600000	11800000	39.5
S. alba	Chr4	11800000	12000000	38.91
S. alba	Chr4	12000000	12200000	39.27
S. alba	Chr4	12200000	12400000	39.1
S. alba	Chr4	12400000	12600000	38.93
S. alba	Chr4	12600000	12800000	38.83
S. alba	Chr4	12800000	13000000	40.76
S. alba	Chr4	13000000	13200000	43.64
S. alba	Chr4	13200000	13400000	42.43
S. alba	Chr4	13400000	13600000	42.48
S. alba	Chr4	13600000	13800000	41.78
S. alba	Chr4	13800000	14000000	42.31
S. alba	Chr4	14000000	14200000	43.15
S. alba	Chr4	14200000	14400000	42.94
S. alba	Chr4	14400000	14600000	42.51
S. alba	Chr4	14600000	14800000	42.28
S. alba	Chr4	14800000	15000000	43.78
S. alba	Chr4	15000000	15200000	40.8
S. alba	Chr4	15200000	15400000	42.35
S. alba	Chr4	15400000	15600000	40.7
S. alba	Chr4	15600000	15800000	40.1
S. alba	Chr4	15800000	16000000	39.33
S. alba	Chr4	16000000	16200000	35.49
S. alba	Chr4	16200000	16400000	40.87
S. alba	Chr4	16400000	16600000	41.06
S. alba	Chr4	16600000	16800000	41.17
S. alba	Chr4	16800000	17000000	41.09
S. alba	Chr4	17000000	17200000	42.53
S. alba	Chr4	17200000	17400000	41.09
S. alba	Chr4	17400000	17600000	40.8
S. alba	Chr4	17600000	17800000	41.89
[truncated: 583 more rows]

## Sheet: Figure 1b-4
Fig. 1b Circos plot of the S. alba and L. speciosa genomes. (4) syntenic block
Species	Chromosome	Start (bp)	End (bp)	Species	Chromosome	Start (bp)	End (bp)
L. speciosa	Chr1	675325	675657	S. alba	Chr1	1381965	1382150
L. speciosa	Chr1	751534	755096	S. alba	Chr1	1804097	1806951
L. speciosa	Chr1	818512	821724	S. alba	Chr1	1816095	1818721
L. speciosa	Chr1	842567	843075	S. alba	Chr1	1944038	1944430
L. speciosa	Chr1	974153	975486	S. alba	Chr1	1945406	1945714
L. speciosa	Chr1	1020273	1021702	S. alba	Chr1	2200851	2201526
L. speciosa	Chr1	1179906	1180994	S. alba	Chr1	3394676	3395704
L. speciosa	Chr1	1275607	1276666	S. alba	Chr1	3669317	3671725
L. speciosa	Chr1	1414478	1420321	S. alba	Chr1	3800175	3803578
L. speciosa	Chr1	1549894	1550493	S. alba	Chr1	3838985	3841600
L. speciosa	Chr1	1691905	1695464	S. alba	Chr1	7409753	7414029
L. speciosa	Chr1	1793417	1795577	S. alba	Chr1	8076890	8081121
L. speciosa	Chr1	1812224	1813220	S. alba	Chr1	8120479	8122565
L. speciosa	Chr1	1954022	1954912	S. alba	Chr1	8172446	8174720
L. speciosa	Chr1	2007443	2007814	S. alba	Chr1	8255773	8256144
L. speciosa	Chr1	2091728	2091895	S. alba	Chr1	8257089	8257277
L. speciosa	Chr1	224710	226414	S. alba	Chr1	1798600	1801080
L. speciosa	Chr1	226493	228132	S. alba	Chr1	1816095	1818721
L. speciosa	Chr1	283879	285829	S. alba	Chr1	1945406	1945714
L. speciosa	Chr1	315963	317290	S. alba	Chr1	2200851	2201526
L. speciosa	Chr1	465259	466721	S. alba	Chr1	3394676	3395704
L. speciosa	Chr1	579913	581368	S. alba	Chr1	3669317	3671725
L. speciosa	Chr1	626834	627765	S. alba	Chr1	3800175	3803578
L. speciosa	Chr1	643288	644651	S. alba	Chr1	3852821	3854735
L. speciosa	Chr1	751534	755096	S. alba	Chr1	7409753	7414029
L. speciosa	Chr1	864902	868667	S. alba	Chr1	8076890	8081121
L. speciosa	Chr1	1114371	1115308	S. alba	Chr1	8120479	8122565
L. speciosa	Chr1	1288812	1289600	S. alba	Chr1	8172446	8174720
L. speciosa	Chr1	1590585	1591211	S. alba	Chr1	8255773	8256144
L. speciosa	Chr1	1691905	1695464	S. alba	Chr1	8268323	8275727
L. speciosa	Chr1	325696	327668	S. alba	Chr1	1804097	1806951
L. speciosa	Chr1	440679	443928	S. alba	Chr1	1816095	1818721
L. speciosa	Chr1	675325	675657	S. alba	Chr1	1944661	1944936
L. speciosa	Chr1	707303	708467	S. alba	Chr1	1945406	1945714
L. speciosa	Chr1	771070	774806	S. alba	Chr1	2200851	2201526
L. speciosa	Chr1	955984	957175	S. alba	Chr1	3394676	3395704
L. speciosa	Chr1	1046898	1049086	S. alba	Chr1	3669317	3671725
L. speciosa	Chr1	1096321	1097364	S. alba	Chr1	3800175	3803578
L. speciosa	Chr1	1414478	1420321	S. alba	Chr1	7409753	7414029
L. speciosa	Chr1	1677598	1680538	S. alba	Chr1	8076890	8081121
L. speciosa	Chr1	1703351	1703949	S. alba	Chr1	8120479	8122565
L. speciosa	Chr1	1731762	1732097	S. alba	Chr1	8255773	8256144
L. speciosa	Chr1	1288812	1289600	S. alba	Chr1	1804097	1806951
L. speciosa	Chr1	1569572	1569958	S. alba	Chr1	1945406	1945714
L. speciosa	Chr1	1703351	1703949	S. alba	Chr1	2200851	2201526
L. speciosa	Chr1	1731762	1732097	S. alba	Chr1	3394676	3395704
L. speciosa	Chr1	1823420	1824019	S. alba	Chr1	3669317	3671725
L. speciosa	Chr1	2025312	2027463	S. alba	Chr1	3800175	3803578
L. speciosa	Chr1	2063841	2064473	S. alba	Chr1	3838985	3841600
L. speciosa	Chr1	2092458	2093776	S. alba	Chr1	8098907	8099524
L. speciosa	Chr1	2309268	2310501	S. alba	Chr1	8120479	8122565
L. speciosa	Chr1	2318313	2320044	S. alba	Chr1	8172446	8174720
L. speciosa	Chr1	2384613	2384984	S. alba	Chr1	8255773	8256144
L. speciosa	Chr1	18418	18843	S. alba	Chr1	1944661	1944936
L. speciosa	Chr1	155093	157255	S. alba	Chr1	1945406	1945714
L. speciosa	Chr1	556134	556975	S. alba	Chr1	2200851	2201526
L. speciosa	Chr1	675325	675657	S. alba	Chr1	3394676	3395704
L. speciosa	Chr1	695812	697031	S. alba	Chr1	3669317	3671725
L. speciosa	Chr1	864902	868667	S. alba	Chr1	3838985	3841600
L. speciosa	Chr1	1002519	1003838	S. alba	Chr1	3852821	3854735
L. speciosa	Chr1	1046898	1049086	S. alba	Chr1	8120479	8122565
L. speciosa	Chr1	1096321	1097364	S. alba	Chr1	8172446	8174720
L. speciosa	Chr1	1179906	1180994	S. alba	Chr1	8255773	8256144
L. speciosa	Chr1	17180	17584	S. alba	Chr1	1945406	1945714
L. speciosa	Chr1	18418	18843	S. alba	Chr1	3394676	3395704
L. speciosa	Chr1	88910	89491	S. alba	Chr1	3669317	3671725
L. speciosa	Chr1	224710	226414	S. alba	Chr1	3704118	3726998
L. speciosa	Chr1	370303	370800	S. alba	Chr1	3852821	3854735
L. speciosa	Chr1	643288	644651	S. alba	Chr1	7409753	7414029
L. speciosa	Chr1	818512	821724	S. alba	Chr1	8120479	8122565
L. speciosa	Chr1	852148	853316	S. alba	Chr1	8172446	8174720
L. speciosa	Chr1	955984	957175	S. alba	Chr1	8255773	8256144
L. speciosa	Chr1	1937279	1938896	S. alba	Chr1	1798600	1801080
L. speciosa	Chr1	1954022	1954912	S. alba	Chr1	1804097	1806951
L. speciosa	Chr1	1993595	1993927	S. alba	Chr1	1944661	1944936
L. speciosa	Chr1	2076694	2079893	S. alba	Chr1	1945406	1945714
L. speciosa	Chr1	2092458	2093776	S. alba	Chr1	2200851	2201526
L. speciosa	Chr1	2117982	2118659	S. alba	Chr1	3704118	3726998
L. speciosa	Chr1	2349376	2350587	S. alba	Chr1	7409753	7414029
L. speciosa	Chr1	2409434	2411594	S. alba	Chr1	8076890	8081121
L. speciosa	Chr1	579913	581368	S. alba	Chr1	1798600	1801080
L. speciosa	Chr1	852148	853316	S. alba	Chr1	1804097	1806951
L. speciosa	Chr1	1197983	1199747	S. alba	Chr1	1945406	1945714
L. speciosa	Chr1	1514744	1515157	S. alba	Chr1	3394676	3395704
L. speciosa	Chr1	1528327	1529588	S. alba	Chr1	3669317	3671725
L. speciosa	Chr1	1691905	1695464	S. alba	Chr1	3852821	3854735
L. speciosa	Chr1	1937279	1938896	S. alba	Chr1	7409753	7414029
L. speciosa	Chr1	1994158	1994996	S. alba	Chr1	8120479	8122565
L. speciosa	Chr1	9435894	9437871	S. alba	Chr1	20977127	20979648
L. speciosa	Chr1	9580445	9581757	S. alba	Chr1	21021308	21023218
L. speciosa	Chr1	9761354	9762521	S. alba	Chr1	21129839	21130753
L. speciosa	Chr1	9775395	9779424	S. alba	Chr1	21134759	21135728
L. speciosa	Chr1	9865168	9866277	S. alba	Chr1	21203137	21208084
L. speciosa	Chr1	10011325	10015158	S. alba	Chr1	21339707	21343651
L. speciosa	Chr1	10161806	10162955	S. alba	Chr1	21455284	21456346
L. speciosa	Chr1	50631	51155	S. alba	Chr1	8255773	8256144
L. speciosa	Chr1	226493	228132	S. alba	Chr1	8172446	8174720
L. speciosa	Chr1	282025	283724	S. alba	Chr1	8120479	8122565
L. speciosa	Chr1	370303	370800	S. alba	Chr1	3669317	3671725
L. speciosa	Chr1	594769	595245	S. alba	Chr1	3394676	3395704
L. speciosa	Chr1	675888	676768	S. alba	Chr1	2200851	2201526
L. speciosa	Chr1	839922	841074	S. alba	Chr1	1945406	1945714
L. speciosa	Chr1	941765	943796	S. alba	Chr1	1804097	1806951
L. speciosa	Chr1	594769	595245	S. alba	Chr1	8255773	8256144
L. speciosa	Chr1	626834	627765	S. alba	Chr1	8172446	8174720
L. speciosa	Chr1	675888	676768	S. alba	Chr1	8120479	8122565
L. speciosa	Chr1	935444	936052	S. alba	Chr1	3669317	3671725
L. speciosa	Chr1	1114371	1115308	S. alba	Chr1	2200851	2201526
L. speciosa	Chr1	1276901	1277767	S. alba	Chr1	1945406	1945714
L. speciosa	Chr1	1629290	1630999	S. alba	Chr1	1804097	1806951
L. speciosa	Chr1	4148783	4157521	S. alba	Chr11	4816746	4824913
L. speciosa	Chr1	4321251	4322054	S. alba	Chr11	5020239	5021033
L. speciosa	Chr1	4343816	4349879	S. alba	Chr11	5043010	5047648
L. speciosa	Chr1	4431929	4432888	S. alba	Chr11	5054975	5055934
L. speciosa	Chr1	4439187	4441723	S. alba	Chr11	5060398	5061992
L. speciosa	Chr1	4458679	4465035	S. alba	Chr11	5077360	5083623
L. speciosa	Chr1	4483253	4484568	S. alba	Chr11	5123689	5125032
L. speciosa	Chr1	4576371	4577813	S. alba	Chr11	5214790	5216232
L. speciosa	Chr1	4610954	4615566	S. alba	Chr11	5231664	5236236
L. speciosa	Chr1	4623991	4625786	S. alba	Chr11	5244222	5245957
L. speciosa	Chr1	4723818	4724889	S. alba	Chr11	5284156	5285286
L. speciosa	Chr1	4757194	4757824	S. alba	Chr11	5288498	5289432
L. speciosa	Chr1	4785788	4786399	S. alba	Chr11	5327127	5330098
L. speciosa	Chr1	4798525	4798824	S. alba	Chr11	5352239	5353302
L. speciosa	Chr1	4832121	4840562	S. alba	Chr11	5371188	5376212
L. speciosa	Chr1	4978693	4985921	S. alba	Chr11	5461959	5472827
L. speciosa	Chr1	5020170	5023045	S. alba	Chr11	5498130	5502229
L. speciosa	Chr1	5106693	5107918	S. alba	Chr11	5569273	5570399
L. speciosa	Chr1	5137938	5138908	S. alba	Chr11	5583923	5584867
L. speciosa	Chr1	5188656	5189568	S. alba	Chr11	5642889	5644848
L. speciosa	Chr1	5258262	5258603	S. alba	Chr11	5667436	5667774
L. speciosa	Chr1	5260589	5263838	S. alba	Chr11	5682292	5686672
L. speciosa	Chr1	5294387	5301331	S. alba	Chr11	5697494	5705766
L. speciosa	Chr1	5323220	5325973	S. alba	Chr11	5714231	5717038
L. speciosa	Chr1	5462246	5463786	S. alba	Chr11	5798147	5799713
L. speciosa	Chr1	5469710	5471212	S. alba	Chr11	5839464	5847086
L. speciosa	Chr1	5553181	5553902	S. alba	Chr11	5944474	5944966
L. speciosa	Chr1	5554863	5555852	S. alba	Chr11	5945561	5946571
L. speciosa	Chr1	5593550	5597033	S. alba	Chr11	6026741	6030128
L. speciosa	Chr1	5642996	5652483	S. alba	Chr11	6064986	6066419
L. speciosa	Chr1	5681361	5685180	S. alba	Chr11	6068157	6071589
L. speciosa	Chr1	5701369	5703064	S. alba	Chr11	6089334	6095691
L. speciosa	Chr1	5791397	5791762	S. alba	Chr11	6128705	6129070
L. speciosa	Chr1	5805644	5806953	S. alba	Chr11	6137044	6139040
L. speciosa	Chr1	5832513	5836159	S. alba	Chr11	6167397	6173826
L. speciosa	Chr1	5855719	5858456	S. alba	Chr11	6187973	6189010
L. speciosa	Chr1	5871345	5874170	S. alba	Chr11	6193883	6196440
L. speciosa	Chr1	5890666	5895148	S. alba	Chr11	6203004	6210441
L. speciosa	Chr1	5928671	5930473	S. alba	Chr11	6220558	6221220
L. speciosa	Chr1	5993184	5994472	S. alba	Chr11	6253690	6258157
L. speciosa	Chr1	6016866	6018067	S. alba	Chr11	6272759	6274179
L. speciosa	Chr1	6024825	6026820	S. alba	Chr11	6276939	6287571
L. speciosa	Chr1	6058258	6060676	S. alba	Chr11	6331684	6335434
L. speciosa	Chr1	6113825	6114556	S. alba	Chr11	6360896	6361597
L. speciosa	Chr1	6139509	6143686	S. alba	Chr11	6387729	6391459
L. speciosa	Chr1	6162360	6165289	S. alba	Chr11	6424148	6425173
L. speciosa	Chr1	6194851	6195746	S. alba	Chr11	6442994	6445280
L. speciosa	Chr1	6269768	6271078	S. alba	Chr11	6509318	6510103
L. speciosa	Chr1	6304574	6307963	S. alba	Chr11	6523971	6532980
L. speciosa	Chr1	6315730	6319766	S. alba	Chr11	6542767	6546327
L. speciosa	Chr1	6322962	6323429	S. alba	Chr11	6553069	6554944
L. speciosa	Chr1	6345093	6345656	S. alba	Chr11	6576223	6577158
L. speciosa	Chr1	6412355	6412909	S. alba	Chr11	6617461	6620536
L. speciosa	Chr1	6425513	6430895	S. alba	Chr11	6624582	6629881
L. speciosa	Chr1	6443268	6447943	S. alba	Chr11	6655976	6659951
L. speciosa	Chr1	6449335	6453145	S. alba	Chr11	6660415	6667306
L. speciosa	Chr1	6457203	6459806	S. alba	Chr11	6679258	6681858
L. speciosa	Chr1	6543483	6546103	S. alba	Chr11	6751544	6753912
L. speciosa	Chr1	6559723	6563515	S. alba	Chr11	6760561	6765045
L. speciosa	Chr1	6633874	6640418	S. alba	Chr11	6835136	6843483
L. speciosa	Chr1	6672229	6675726	S. alba	Chr11	6885580	6889122
L. speciosa	Chr1	6695290	6696216	S. alba	Chr11	6893080	6895709
L. speciosa	Chr1	6776721	6779143	S. alba	Chr11	6920394	6922795
L. speciosa	Chr1	6850652	6853877	S. alba	Chr11	6934107	6937049
L. speciosa	Chr1	6863478	6866314	S. alba	Chr11	6941816	6944387
L. speciosa	Chr1	6869054	6874442	S. alba	Chr11	6958530	6965596
L. speciosa	Chr1	6919003	6924791	S. alba	Chr11	7007409	7013969
L. speciosa	Chr1	6933895	6936120	S. alba	Chr11	7033539	7034786
L. speciosa	Chr1	6940744	6942576	S. alba	Chr11	7049511	7052829
L. speciosa	Chr1	6944080	6947108	S. alba	Chr11	7059421	7061700
L. speciosa	Chr1	6987712	6989508	S. alba	Chr11	7088198	7090316
L. speciosa	Chr1	7013255	7015847	S. alba	Chr11	7256746	7258985
L. speciosa	Chr1	7023699	7025824	S. alba	Chr11	7271507	7276886
L. speciosa	Chr1	7035409	7037083	S. alba	Chr11	7286587	7288882
L. speciosa	Chr1	7038764	7040860	S. alba	Chr11	7289921	7292254
L. speciosa	Chr1	7048208	7053113	S. alba	Chr11	7306406	7312344
L. speciosa	Chr1	7074038	7077640	S. alba	Chr11	7321684	7322844
L. speciosa	Chr1	7087104	7090146	S. alba	Chr11	7333922	7337889
L. speciosa	Chr1	7097587	7099165	S. alba	Chr11	7345623	7347139
L. speciosa	Chr1	7140163	7141181	S. alba	Chr11	7370278	7372523
L. speciosa	Chr1	7185727	7187574	S. alba	Chr11	7392777	7394512
L. speciosa	Chr1	7192053	7195575	S. alba	Chr11	7395533	7399026
L. speciosa	Chr1	7209477	7212712	S. alba	Chr11	7422616	7426510
L. speciosa	Chr1	7239114	7239711	S. alba	Chr11	7436876	7438289
L. speciosa	Chr1	7253656	7255644	S. alba	Chr11	7439596	7441582
L. speciosa	Chr1	7259270	7261965	S. alba	Chr11	7453957	7455268
L. speciosa	Chr1	7279624	7287955	S. alba	Chr11	7547648	7549724
L. speciosa	Chr1	7290852	7291349	S. alba	Chr11	7562544	7564274
L. speciosa	Chr1	7314510	7316799	S. alba	Chr11	7574003	7578625
L. speciosa	Chr1	7319644	7320887	S. alba	Chr11	7586667	7589463
L. speciosa	Chr1	7356780	7361349	S. alba	Chr11	7630139	7634708
L. speciosa	Chr1	7366924	7371004	S. alba	Chr11	7643010	7647221
L. speciosa	Chr1	7385487	7390159	S. alba	Chr11	7648061	7656282
L. speciosa	Chr1	7430505	7434073	S. alba	Chr11	7676410	7679777
L. speciosa	Chr1	7465396	7466013	S. alba	Chr11	7701585	7702991
L. speciosa	Chr1	7477888	7480272	S. alba	Chr11	7717582	7719838
L. speciosa	Chr1	7566435	7569847	S. alba	Chr11	7758127	7761378
L. speciosa	Chr1	7590175	7592776	S. alba	Chr11	7780742	7783985
L. speciosa	Chr1	7606610	7608940	S. alba	Chr11	7783989	7786323
L. speciosa	Chr1	7611237	7614965	S. alba	Chr11	7786719	7796021
L. speciosa	Chr1	7625693	7633066	S. alba	Chr11	7801954	7807337
L. speciosa	Chr1	7641320	7643271	S. alba	Chr11	7830659	7832942
L. speciosa	Chr1	7813786	7814088	S. alba	Chr11	7852337	7852678
L. speciosa	Chr1	7838125	7844269	S. alba	Chr11	7853267	7866843
L. speciosa	Chr1	7871532	7873428	S. alba	Chr11	7916681	7918209
L. speciosa	Chr1	7877893	7879283	S. alba	Chr11	7929560	7929950
L. speciosa	Chr1	7885091	7888347	S. alba	Chr11	7935140	7938572
L. speciosa	Chr1	7890299	7892266	S. alba	Chr11	7939738	7941705
L. speciosa	Chr1	7905522	7908083	S. alba	Chr11	7950586	7952738
L. speciosa	Chr1	7941254	7945852	S. alba	Chr11	7964516	7967024
L. speciosa	Chr1	7948857	7953373	S. alba	Chr11	7968620	7973353
L. speciosa	Chr1	8001190	8004630	S. alba	Chr11	7997385	8000946
L. speciosa	Chr1	8007407	8008276	S. alba	Chr11	8004023	8004928
L. speciosa	Chr1	8015280	8016915	S. alba	Chr11	8006533	8010015
L. speciosa	Chr1	8066531	8068989	S. alba	Chr11	8022371	8026757
L. speciosa	Chr1	8081396	8082311	S. alba	Chr11	8028038	8029727
L. speciosa	Chr1	8161423	8161878	S. alba	Chr11	8059116	8059556
L. speciosa	Chr1	8162257	8162748	S. alba	Chr11	8059974	8060447
L. speciosa	Chr1	8170849	8171598	S. alba	Chr11	8076678	8077423
L. speciosa	Chr1	8193517	8194922	S. alba	Chr11	8099217	8100181
L. speciosa	Chr1	8198961	8201612	S. alba	Chr11	8104496	8107201
L. speciosa	Chr1	8216573	8219692	S. alba	Chr11	8124802	8128604
L. speciosa	Chr1	8257212	8261445	S. alba	Chr11	8146915	8151138
L. speciosa	Chr1	8308843	8313625	S. alba	Chr11	8160484	8168504
L. speciosa	Chr1	8329583	8331367	S. alba	Chr11	8169879	8171281
L. speciosa	Chr1	8362654	8364438	S. alba	Chr11	8177129	8179860
L. speciosa	Chr1	8366449	8368943	S. alba	Chr11	8182008	8184433
L. speciosa	Chr1	8402027	8402671	S. alba	Chr11	8224257	8226795
L. speciosa	Chr1	8418850	8423811	S. alba	Chr11	8229000	8234008
L. speciosa	Chr1	8479580	8481652	S. alba	Chr11	8277820	8279944
L. speciosa	Chr1	8486151	8488696	S. alba	Chr11	8284263	8286596
L. speciosa	Chr1	8489943	8491680	S. alba	Chr11	8287678	8289346
L. speciosa	Chr1	8502689	8505125	S. alba	Chr11	8302238	8304061
L. speciosa	Chr1	8517233	8518552	S. alba	Chr11	8309664	8312354
L. speciosa	Chr1	8522202	8526004	S. alba	Chr11	8333324	8336161
L. speciosa	Chr1	8529350	8531723	S. alba	Chr11	8341471	8342800
L. speciosa	Chr1	8573823	8576732	S. alba	Chr11	8375660	8383188
L. speciosa	Chr1	8671813	8673012	S. alba	Chr11	8452989	8455145
L. speciosa	Chr1	8677869	8678610	S. alba	Chr11	8459841	8460363
L. speciosa	Chr1	8719609	8720529	S. alba	Chr11	8502478	8503852
L. speciosa	Chr1	8728839	8731265	S. alba	Chr11	8510796	8514628
L. speciosa	Chr1	8733280	8737256	S. alba	Chr11	8515218	8520806
L. speciosa	Chr1	8769761	8785296	S. alba	Chr11	8554470	8557244
L. speciosa	Chr1	8793580	8796440	S. alba	Chr11	8563791	8566957
L. speciosa	Chr1	8798948	8803308	S. alba	Chr11	8615511	8623885
L. speciosa	Chr1	8819610	8820155	S. alba	Chr11	8629548	8631768
L. speciosa	Chr1	8821293	8826618	S. alba	Chr11	8638250	8640029
L. speciosa	Chr1	8839549	8840787	S. alba	Chr11	8651462	8652858
L. speciosa	Chr1	8891594	8894737	S. alba	Chr11	8659266	8660698
L. speciosa	Chr1	8906326	8907492	S. alba	Chr11	8676667	8677507
L. speciosa	Chr1	8931008	8933855	S. alba	Chr11	8690187	8695326
L. speciosa	Chr1	8977515	8979629	S. alba	Chr11	8807889	8813182
L. speciosa	Chr1	9092638	9094209	S. alba	Chr11	8877044	8879018
L. speciosa	Chr1	9102876	9105072	S. alba	Chr11	8894649	8897600
L. speciosa	Chr1	9123115	9123735	S. alba	Chr11	8899619	8899819
L. speciosa	Chr1	9149516	9153064	S. alba	Chr11	8907489	8911097
L. speciosa	Chr1	9175295	9179252	S. alba	Chr11	8920429	8923349
L. speciosa	Chr1	9192099	9194710	S. alba	Chr11	8932531	8937603
L. speciosa	Chr1	9199418	9210033	S. alba	Chr11	8938326	8949354
L. speciosa	Chr1	9233174	9234718	S. alba	Chr11	8969528	8973360
L. speciosa	Chr1	9254686	9262350	S. alba	Chr11	8976268	8983605
L. speciosa	Chr1	9286813	9289955	S. alba	Chr11	8990671	8993828
L. speciosa	Chr1	9324172	9325047	S. alba	Chr11	9050260	9051376
L. speciosa	Chr1	9357754	9360172	S. alba	Chr11	9078969	9080788
L. speciosa	Chr1	9419925	9426114	S. alba	Chr11	9109912	9116453
L. speciosa	Chr1	9516785	9519255	S. alba	Chr11	9176944	9179599
L. speciosa	Chr1	9564938	9567066	S. alba	Chr11	9199991	9202306
L. speciosa	Chr1	9597825	9599554	S. alba	Chr11	9205646	9207510
L. speciosa	Chr1	9675493	9677601	S. alba	Chr11	9249268	9251037
L. speciosa	Chr1	9757243	9759195	S. alba	Chr11	9296597	9298488
L. speciosa	Chr1	9775395	9779424	S. alba	Chr11	9304148	9305365
L. speciosa	Chr1	9813927	9815875	S. alba	Chr11	9338226	9339728
L. speciosa	Chr1	9821628	9823529	S. alba	Chr11	9342928	9345175
L. speciosa	Chr1	9865168	9866277	S. alba	Chr11	9371646	9373753
L. speciosa	Chr1	9876998	9880374	S. alba	Chr11	9380116	9381155
L. speciosa	Chr1	9881341	9883122	S. alba	Chr11	9385025	9392792
L. speciosa	Chr1	9908886	9911798	S. alba	Chr11	9406127	9414146
L. speciosa	Chr1	9935233	9947136	S. alba	Chr11	9415016	9428449
L. speciosa	Chr1	9949349	9951087	S. alba	Chr11	9450364	9451999
L. speciosa	Chr1	9958592	9961461	S. alba	Chr11	9487429	9490492
L. speciosa	Chr1	9999137	10001902	S. alba	Chr11	9519974	9522665
L. speciosa	Chr1	10035283	10036770	S. alba	Chr11	9533623	9534766
L. speciosa	Chr1	10124569	10126743	S. alba	Chr11	9586307	9589004
L. speciosa	Chr1	10153590	10155193	S. alba	Chr11	9603309	9604953
L. speciosa	Chr1	10161806	10162955	S. alba	Chr11	9607585	9609508
L. speciosa	Chr1	10207811	10211370	S. alba	Chr11	9652283	9653760
L. speciosa	Chr1	10211388	10212467	S. alba	Chr11	9653823	9654656
L. speciosa	Chr1	10230586	10233778	S. alba	Chr11	9673734	9676730
L. speciosa	Chr1	10236418	10236827	S. alba	Chr11	9677869	9678739
L. speciosa	Chr1	10305680	10309746	S. alba	Chr11	9696541	9704762
L. speciosa	Chr1	10537508	10541298	S. alba	Chr11	9731554	9736749
L. speciosa	Chr1	10627194	10631674	S. alba	Chr11	9750879	9758179
L. speciosa	Chr1	10721093	10723780	S. alba	Chr11	9796191	9802471
L. speciosa	Chr1	10773786	10778296	S. alba	Chr11	9830767	9834904
L. speciosa	Chr1	10901682	10903520	S. alba	Chr11	9862501	9864280
L. speciosa	Chr1	10903765	10908802	S. alba	Chr11	9866106	9866912
L. speciosa	Chr1	10989366	10990499	S. alba	Chr11	9899327	9900457
L. speciosa	Chr1	11085339	11090287	S. alba	Chr11	9927813	9944128
L. speciosa	Chr1	11135034	11141898	S. alba	Chr11	9964522	9974595
L. speciosa	Chr1	11232833	11237159	S. alba	Chr11	10008980	10013114
L. speciosa	Chr1	11393629	11394525	S. alba	Chr11	10045208	10047543
L. speciosa	Chr1	11430453	11434318	S. alba	Chr11	10048865	10053273
L. speciosa	Chr1	11564940	11568588	S. alba	Chr11	10062664	10065978
L. speciosa	Chr1	11661238	11664395	S. alba	Chr11	10071995	10073719
L. speciosa	Chr1	7366924	7371004	S. alba	Chr11	75751	79807
L. speciosa	Chr1	7385487	7390159	S. alba	Chr11	81207	85949
L. speciosa	Chr1	7395464	7400445	S. alba	Chr11	101360	106129
L. speciosa	Chr1	7403712	7411275	S. alba	Chr11	107474	109819
L. speciosa	Chr1	7458663	7461457	S. alba	Chr11	158795	163425
L. speciosa	Chr1	7477888	7480272	S. alba	Chr11	212766	214933
L. speciosa	Chr1	7488468	7490913	S. alba	Chr11	228457	230987
L. speciosa	Chr1	7492559	7495491	S. alba	Chr11	240096	243198
L. speciosa	Chr1	7534702	7538529	S. alba	Chr11	280173	281417
L. speciosa	Chr1	7553961	7557041	S. alba	Chr11	297876	300861
L. speciosa	Chr1	7604237	7604527	S. alba	Chr11	337896	338551
L. speciosa	Chr1	7637707	7640394	S. alba	Chr11	414710	415779
L. speciosa	Chr1	7649552	7652630	S. alba	Chr11	426301	428667
L. speciosa	Chr1	7673705	7675899	S. alba	Chr11	444160	459213
L. speciosa	Chr1	7680263	7682564	S. alba	Chr11	463153	464978
L. speciosa	Chr1	7741826	7745255	S. alba	Chr11	521762	523298
L. speciosa	Chr1	4318847	4320251	S. alba	Chr11	3281408	3283275
L. speciosa	Chr1	4343816	4349879	S. alba	Chr11	3238715	3243124
L. speciosa	Chr1	4576371	4577813	S. alba	Chr11	3091695	3093209
L. speciosa	Chr1	4587645	4588754	S. alba	Chr11	3089693	3090544
L. speciosa	Chr1	4668484	4669354	S. alba	Chr11	3055406	3056156
L. speciosa	Chr1	4676745	4681100	S. alba	Chr11	3048706	3053492
L. speciosa	Chr1	4689702	4690601	S. alba	Chr11	3046559	3047612
L. speciosa	Chr1	4757194	4757824	S. alba	Chr11	2993557	2994277
L. speciosa	Chr1	4785788	4786399	S. alba	Chr11	2985742	2986407
L. speciosa	Chr1	4791965	4795069	S. alba	Chr11	2972198	2975226
L. speciosa	Chr1	4798525	4798824	S. alba	Chr11	2939206	2939448
L. speciosa	Chr1	5034232	5036131	S. alba	Chr11	2850929	2852828
L. speciosa	Chr1	5067594	5069090	S. alba	Chr11	2813090	2815923
L. speciosa	Chr1	5078305	5092321	S. alba	Chr11	2787864	2800512
L. speciosa	Chr1	5120672	5130825	S. alba	Chr11	2768990	2774122
L. speciosa	Chr1	5131380	5134423	S. alba	Chr11	2764541	2768373
L. speciosa	Chr1	5215248	5217910	S. alba	Chr11	2657173	2659113
L. speciosa	Chr1	5287158	5288957	S. alba	Chr11	2587614	2588941
L. speciosa	Chr1	5312807	5317819	S. alba	Chr11	2557770	2565284
L. speciosa	Chr1	5337927	5340680	S. alba	Chr11	2555437	2557142
L. speciosa	Chr1	5342816	5345823	S. alba	Chr11	2546453	2550448
L. speciosa	Chr1	5469710	5471212	S. alba	Chr11	2388047	2391823
L. speciosa	Chr1	5507674	5508375	S. alba	Chr11	2371328	2372774
L. speciosa	Chr1	5537782	5539397	S. alba	Chr11	2314774	2316307
L. speciosa	Chr1	5546266	5546601	S. alba	Chr11	2313057	2313591
L. speciosa	Chr1	5554863	5555852	S. alba	Chr11	2300334	2301401
L. speciosa	Chr1	5665039	5667251	S. alba	Chr11	2082304	2086600
L. speciosa	Chr1	5674029	5676321	S. alba	Chr11	2077657	2079255
L. speciosa	Chr1	5822938	5825233	S. alba	Chr11	2011346	2013355
L. speciosa	Chr1	5928671	5930473	S. alba	Chr11	1957744	1960086
L. speciosa	Chr1	5940170	5942611	S. alba	Chr11	1949429	1953532
L. speciosa	Chr1	5968795	5973064	S. alba	Chr11	1915546	1919868
L. speciosa	Chr1	5985476	5987931	S. alba	Chr11	1905333	1907502
L. speciosa	Chr1	6007611	6009167	S. alba	Chr11	1876248	1878348
L. speciosa	Chr1	6016866	6018067	S. alba	Chr11	1865559	1866981
L. speciosa	Chr1	6041383	6042273	S. alba	Chr11	1840769	1844349
L. speciosa	Chr1	6045184	6045753	S. alba	Chr11	1826795	1827520
L. speciosa	Chr1	6067380	6069726	S. alba	Chr11	1785638	1791929
L. speciosa	Chr1	6071881	6072864	S. alba	Chr11	1783714	1784669
L. speciosa	Chr1	6107978	6109010	S. alba	Chr11	1755773	1756856
L. speciosa	Chr1	6119240	6119811	S. alba	Chr11	1741492	1741944
L. speciosa	Chr1	6162360	6165289	S. alba	Chr11	1711532	1714624
L. speciosa	Chr1	6182674	6185488	S. alba	Chr11	1706874	1708826
L. speciosa	Chr1	6189323	6189832	S. alba	Chr11	1704032	1704766
L. speciosa	Chr1	6201589	6202668	S. alba	Chr11	1671013	1671786
L. speciosa	Chr1	6221631	6223406	S. alba	Chr11	1636336	1641836
L. speciosa	Chr1	6245046	6252520	S. alba	Chr11	1612322	1614134
L. speciosa	Chr1	6256894	6259916	S. alba	Chr11	1589586	1592225
L. speciosa	Chr1	6269768	6271078	S. alba	Chr11	1582939	1583790
L. speciosa	Chr1	6283893	6285822	S. alba	Chr11	1579801	1581283
L. speciosa	Chr1	6322962	6323429	S. alba	Chr11	1559313	1559822
L. speciosa	Chr1	6405016	6407075	S. alba	Chr11	1495150	1497368
L. speciosa	Chr1	6419386	6419913	S. alba	Chr11	1480333	1482256
L. speciosa	Chr1	6449335	6453145	S. alba	Chr11	1466023	1473434
L. speciosa	Chr1	6524314	6536095	S. alba	Chr11	1378366	1396357
L. speciosa	Chr1	6559723	6563515	S. alba	Chr11	1343498	1347735
L. speciosa	Chr1	6617500	6620899	S. alba	Chr11	1305466	1309186
L. speciosa	Chr1	6658869	6660991	S. alba	Chr11	1258419	1260693
L. speciosa	Chr1	6695290	6696216	S. alba	Chr11	1192379	1194629
L. speciosa	Chr1	6698852	6700775	S. alba	Chr11	1185824	1190340
L. speciosa	Chr1	6738781	6739440	S. alba	Chr11	1163835	1164518
L. speciosa	Chr1	6746978	6747703	S. alba	Chr11	1157469	1160395
L. speciosa	Chr1	6754459	6759102	S. alba	Chr11	1148361	1151366
L. speciosa	Chr1	6776721	6779143	S. alba	Chr11	1125537	1127867
L. speciosa	Chr1	6791826	6795011	S. alba	Chr11	1119881	1123483
L. speciosa	Chr1	6807045	6809747	S. alba	Chr11	1096631	1100484
L. speciosa	Chr1	6821261	6822535	S. alba	Chr11	1090594	1093159
L. speciosa	Chr1	6850652	6853877	S. alba	Chr11	1070937	1074408
L. speciosa	Chr1	6857442	6861409	S. alba	Chr11	1058401	1063345
L. speciosa	Chr1	6863478	6866314	S. alba	Chr11	1048734	1051747
L. speciosa	Chr1	6869054	6874442	S. alba	Chr11	1035384	1039589
L. speciosa	Chr1	6879951	6884645	S. alba	Chr11	1014579	1023280
L. speciosa	Chr1	6944080	6947108	S. alba	Chr11	918479	921576
L. speciosa	Chr1	6996599	6997129	S. alba	Chr11	861974	864429
L. speciosa	Chr1	6999412	7003173	S. alba	Chr11	852706	856608
L. speciosa	Chr1	7023699	7025824	S. alba	Chr11	827522	829303
L. speciosa	Chr1	7035409	7037083	S. alba	Chr11	810879	814665
L. speciosa	Chr1	7048208	7053113	S. alba	Chr11	791629	797372
L. speciosa	Chr1	7074038	7077640	S. alba	Chr11	776641	778422
L. speciosa	Chr1	7082630	7084621	S. alba	Chr11	766163	769312
L. speciosa	Chr1	7087104	7090146	S. alba	Chr11	742095	748640
L. speciosa	Chr1	7092300	7092953	S. alba	Chr11	738850	739503
L. speciosa	Chr1	7101187	7101836	S. alba	Chr11	736286	736513
L. speciosa	Chr1	7110604	7111559	S. alba	Chr11	717316	720564
L. speciosa	Chr1	7192053	7195575	S. alba	Chr11	690899	696592
L. speciosa	Chr1	7197394	7199305	S. alba	Chr11	682018	685798
L. speciosa	Chr1	7209477	7212712	S. alba	Chr11	645533	649218
L. speciosa	Chr1	7225256	7225809	S. alba	Chr11	633082	633828
L. speciosa	Chr1	7249233	7252387	S. alba	Chr11	618478	621349
L. speciosa	Chr1	7253656	7255644	S. alba	Chr11	613870	616145
L. speciosa	Chr1	7905522	7908083	S. alba	Chr11	12914272	12922295
L. speciosa	Chr1	7941254	7945852	S. alba	Chr11	12835307	12839091
L. speciosa	Chr1	7971266	7972944	S. alba	Chr11	12808851	12810967
L. speciosa	Chr1	8015280	8016915	S. alba	Chr11	12802238	12804256
L. speciosa	Chr1	8041504	8045695	S. alba	Chr11	12775391	12782689
L. speciosa	Chr1	8055326	8058227	S. alba	Chr11	12765987	12769102
L. speciosa	Chr1	8071157	8077576	S. alba	Chr11	12748045	12754673
L. speciosa	Chr1	8111760	8116109	S. alba	Chr11	12717484	12723671
L. speciosa	Chr1	8133060	8134067	S. alba	Chr11	12700297	12701581
L. speciosa	Chr1	8148848	8151346	S. alba	Chr11	12680299	12682493
L. speciosa	Chr1	8176546	8178793	S. alba	Chr11	12656291	12658520
L. speciosa	Chr1	8193517	8194922	S. alba	Chr11	12635377	12636739
L. speciosa	Chr1	8236337	8236849	S. alba	Chr11	12618038	12618574
L. speciosa	Chr1	8239715	8240737	S. alba	Chr11	12613731	12615902
L. speciosa	Chr1	8268275	8269096	S. alba	Chr11	12601325	12602874
L. speciosa	Chr1	8290339	8291945	S. alba	Chr11	12591750	12596096
L. speciosa	Chr1	8303118	8303378	S. alba	Chr11	12579952	12580209
L. speciosa	Chr1	8308843	8313625	S. alba	Chr11	12573283	12577825
L. speciosa	Chr1	8315420	8320865	S. alba	Chr11	12567170	12571018
L. speciosa	Chr1	8343145	8343570	S. alba	Chr11	12547884	12549731
L. speciosa	Chr1	8349434	8360433	S. alba	Chr11	12532984	12545696
L. speciosa	Chr1	8396656	8398423	S. alba	Chr11	12514567	12522446
L. speciosa	Chr1	8402027	8402671	S. alba	Chr11	12510723	12511932
L. speciosa	Chr1	8412216	8417056	S. alba	Chr11	12499818	12504383
L. speciosa	Chr1	8424865	8425637	S. alba	Chr11	12488453	12490893
L. speciosa	Chr1	8466621	8468257	S. alba	Chr11	12447515	12449323
L. speciosa	Chr1	8470593	8472615	S. alba	Chr11	12434623	12436086
L. speciosa	Chr1	8479580	8481652	S. alba	Chr11	12415537	12417667
L. speciosa	Chr1	8514399	8516556	S. alba	Chr11	12369837	12371078
L. speciosa	Chr1	8522202	8526004	S. alba	Chr11	12350471	12353111
L. speciosa	Chr1	8542464	8543991	S. alba	Chr11	12338904	12340248
L. speciosa	Chr1	8554336	8556508	S. alba	Chr11	12321098	12323976
L. speciosa	Chr1	8584532	8587981	S. alba	Chr11	12286208	12292988
L. speciosa	Chr1	8612220	8612510	S. alba	Chr11	12255502	12255798
L. speciosa	Chr1	8643633	8646565	S. alba	Chr11	12233828	12236661
L. speciosa	Chr1	8648496	8649881	S. alba	Chr11	12214824	12216758
L. speciosa	Chr1	8679073	8683834	S. alba	Chr11	12174170	12177811
L. speciosa	Chr1	8719609	8720529	S. alba	Chr11	12145010	12146926
L. speciosa	Chr1	8767490	8768782	S. alba	Chr11	12117989	12119354
L. speciosa	Chr1	8769761	8785296	S. alba	Chr11	12111506	12116956
L. speciosa	Chr1	8819610	8820155	S. alba	Chr11	12069409	12069915
L. speciosa	Chr1	8839549	8840787	S. alba	Chr11	12054036	12055312
L. speciosa	Chr1	8984340	8987419	S. alba	Chr11	11869568	11872328
L. speciosa	Chr1	9092638	9094209	S. alba	Chr11	11807032	11808198
L. speciosa	Chr1	9102876	9105072	S. alba	Chr11	11793789	11795546
L. speciosa	Chr1	9156325	9160214	S. alba	Chr11	11770865	11774343
L. speciosa	Chr1	9185931	9191304	S. alba	Chr11	11758856	11764332
L. speciosa	Chr1	9233174	9234718	S. alba	Chr11	11734138	11735832
L. speciosa	Chr1	9254686	9262350	S. alba	Chr11	11719722	11727025
L. speciosa	Chr1	9324172	9325047	S. alba	Chr11	11682686	11684207
L. speciosa	Chr1	9331045	9333897	S. alba	Chr11	11640029	11645722
L. speciosa	Chr1	9340467	9345171	S. alba	Chr11	11634605	11635510
L. speciosa	Chr1	9362408	9367081	S. alba	Chr11	11611607	11615978
L. speciosa	Chr1	9377136	9380575	S. alba	Chr11	11607372	11609839
L. speciosa	Chr1	9382522	9397970	S. alba	Chr11	11597452	11603080
L. speciosa	Chr1	9401656	9404966	S. alba	Chr11	11575056	11578335
L. speciosa	Chr1	9449188	9451373	S. alba	Chr11	11537643	11539155
L. speciosa	Chr1	9531673	9536344	S. alba	Chr11	11506635	11511539
L. speciosa	Chr1	9582635	9585376	S. alba	Chr11	11470058	11472306
L. speciosa	Chr1	9597825	9599554	S. alba	Chr11	11465629	11469477
L. speciosa	Chr1	9733690	9734649	S. alba	Chr11	11422025	11422951
L. speciosa	Chr1	9775395	9779424	S. alba	Chr11	11407802	11409246
L. speciosa	Chr1	9783796	9785390	S. alba	Chr11	11403318	11405122
L. speciosa	Chr1	9813927	9815875	S. alba	Chr11	11387661	11389684
L. speciosa	Chr1	9821628	9823529	S. alba	Chr11	11384056	11386372
L. speciosa	Chr1	9904687	9906110	S. alba	Chr11	11371530	11373109
L. speciosa	Chr1	9908886	9911798	S. alba	Chr11	11362193	11365456
L. speciosa	Chr1	9935233	9947136	S. alba	Chr11	11332777	11345559
L. speciosa	Chr1	9953184	9957048	S. alba	Chr11	11326584	11326955
L. speciosa	Chr1	9958592	9961461	S. alba	Chr11	11313865	11317038
L. speciosa	Chr1	9999137	10001902	S. alba	Chr11	11302663	11304206
L. speciosa	Chr1	10011325	10015158	S. alba	Chr11	11273731	11277985
L. speciosa	Chr1	10075968	10089401	S. alba	Chr11	11261551	11268310
L. speciosa	Chr1	10153590	10155193	S. alba	Chr11	11169821	11171456
L. speciosa	Chr1	10274359	10277940	S. alba	Chr11	11074763	11087791
L. speciosa	Chr1	10350228	10350542	S. alba	Chr11	11065143	11065703
L. speciosa	Chr1	10392090	10393439	S. alba	Chr11	11055318	11056667
L. speciosa	Chr1	10509279	10511441	S. alba	Chr11	11040968	11045256
L. speciosa	Chr1	10546263	10555493	S. alba	Chr11	11012619	11024992
L. speciosa	Chr1	10591691	10592890	S. alba	Chr11	11003090	11005093
L. speciosa	Chr1	10692103	10693654	S. alba	Chr11	10970112	10972320
L. speciosa	Chr1	10721093	10723780	S. alba	Chr11	10966499	10968774
L. speciosa	Chr1	10790058	10796586	S. alba	Chr11	10916395	10923120
L. speciosa	Chr1	11100500	11102047	S. alba	Chr11	10842455	10844260
L. speciosa	Chr1	11488763	11491249	S. alba	Chr11	10773592	10775874
L. speciosa	Chr1	11909134	11910588	S. alba	Chr11	10669857	10671525
L. speciosa	Chr1	2799937	2802063	S. alba	Chr2	6093463	6095459
L. speciosa	Chr1	2818218	2822303	S. alba	Chr2	6100926	6105042
L. speciosa	Chr1	2936202	2938167	S. alba	Chr2	6124057	6125828
L. speciosa	Chr1	3052961	3060023	S. alba	Chr2	6153954	6159783
L. speciosa	Chr1	3065767	3072300	S. alba	Chr2	6161922	6164098
L. speciosa	Chr1	3086550	3107821	S. alba	Chr2	6164603	6177287
L. speciosa	Chr1	3115115	3118601	S. alba	Chr2	6182073	6184837
L. speciosa	Chr1	3137510	3140868	S. alba	Chr2	6186841	6190502
L. speciosa	Chr1	3188964	3190312	S. alba	Chr2	6192380	6192811
L. speciosa	Chr1	3194485	3208448	S. alba	Chr2	6193564	6198013
L. speciosa	Chr1	3216649	3230861	S. alba	Chr2	6209709	6219812
L. speciosa	Chr1	3332634	3346428	S. alba	Chr2	6248106	6253637
L. speciosa	Chr1	3374788	3381745	S. alba	Chr2	6254639	6258609
L. speciosa	Chr1	3391919	3398756	S. alba	Chr2	6259981	6265886
L. speciosa	Chr1	3428449	3431842	S. alba	Chr2	6269043	6272278
L. speciosa	Chr1	3451927	3452532	S. alba	Chr2	6277548	6279123
L. speciosa	Chr1	3463098	3464578	S. alba	Chr2	6283164	6284094
L. speciosa	Chr1	3470004	3475083	S. alba	Chr2	6285128	6290877
L. speciosa	Chr1	3517060	3520838	S. alba	Chr2	6298900	6301753
L. speciosa	Chr1	3565769	3569274	S. alba	Chr2	6309525	6312775
L. speciosa	Chr1	3638205	3640615	S. alba	Chr2	6321810	6323672
L. speciosa	Chr1	3681524	3687360	S. alba	Chr2	6324321	6330812
L. speciosa	Chr1	3692904	3699762	S. alba	Chr2	6333000	6339059
L. speciosa	Chr1	3706198	3708379	S. alba	Chr2	6339368	6341735
L. speciosa	Chr1	3759561	3776260	S. alba	Chr2	6357068	6375266
L. speciosa	Chr1	3823518	3827629	S. alba	Chr2	6398437	6402235
L. speciosa	Chr1	3839350	3844069	S. alba	Chr2	6403204	6407269
L. speciosa	Chr1	3846903	3855232	S. alba	Chr2	6408916	6417670
L. speciosa	Chr1	3889019	3890824	S. alba	Chr2	6420755	6424424
L. speciosa	Chr1	3951117	3957254	S. alba	Chr2	6425349	6437809
L. speciosa	Chr1	3967692	3971365	S. alba	Chr2	6440033	6446561
L. speciosa	Chr1	4011512	4017136	S. alba	Chr2	6457872	6462595
L. speciosa	Chr1	4017981	4019619	S. alba	Chr2	6463440	6464725
L. speciosa	Chr1	4074593	4079182	S. alba	Chr2	6475848	6479839
L. speciosa	Chr1	4082800	4090897	S. alba	Chr2	6491035	6502256
L. speciosa	Chr1	4108521	4110736	S. alba	Chr2	6506125	6508774
L. speciosa	Chr1	4140476	4142688	S. alba	Chr2	6514549	6519203
L. speciosa	Chr1	4148783	4157521	S. alba	Chr2	6520752	6528547
L. speciosa	Chr1	4179984	4182095	S. alba	Chr2	6540605	6542231
L. speciosa	Chr1	4182605	4185319	S. alba	Chr2	6542751	6547126
L. speciosa	Chr1	4209515	4215601	S. alba	Chr2	6549060	6565252
L. speciosa	Chr1	4217989	4221673	S. alba	Chr2	6566842	6570725
L. speciosa	Chr1	4225053	4234577	S. alba	Chr2	6571415	6575928
L. speciosa	Chr1	4243662	4247940	S. alba	Chr2	6576469	6581639
L. speciosa	Chr1	4250684	4259304	S. alba	Chr2	6582988	6589784
L. speciosa	Chr1	4274273	4277264	S. alba	Chr2	6593650	6596445
L. speciosa	Chr1	4280724	4299388	S. alba	Chr2	6597520	6612517
L. speciosa	Chr1	4324815	4328493	S. alba	Chr2	6616207	6622757
L. speciosa	Chr1	4343816	4349879	S. alba	Chr2	6625260	6630380
L. speciosa	Chr1	4431929	4432888	S. alba	Chr2	6633349	6634742
L. speciosa	Chr1	4458679	4465035	S. alba	Chr2	6640467	6647238
L. speciosa	Chr1	4466362	4467482	S. alba	Chr2	6662630	6662984
L. speciosa	Chr1	4483253	4484568	S. alba	Chr2	6666894	6668216
L. speciosa	Chr1	4514636	4518929	S. alba	Chr2	6678577	6686234
L. speciosa	Chr1	4538845	4540068	S. alba	Chr2	6687557	6688822
L. speciosa	Chr1	4545158	4550424	S. alba	Chr2	6695723	6702457
L. speciosa	Chr1	4558960	4560585	S. alba	Chr2	6703730	6704639
L. speciosa	Chr1	4576371	4577813	S. alba	Chr2	6714545	6715987
L. speciosa	Chr1	4582268	4583358	S. alba	Chr2	6717893	6718975
L. speciosa	Chr1	4610954	4615566	S. alba	Chr2	6729260	6734647
L. speciosa	Chr1	4623991	4625786	S. alba	Chr2	6739990	6741269
L. speciosa	Chr1	4643981	4645408	S. alba	Chr2	6744884	6748462
L. speciosa	Chr1	4647964	4650374	S. alba	Chr2	6759593	6762007
L. speciosa	Chr1	4668484	4669354	S. alba	Chr2	6764785	6765540
L. speciosa	Chr1	4676745	4681100	S. alba	Chr2	6771464	6775985
L. speciosa	Chr1	4699509	4700916	S. alba	Chr2	6780730	6782321
L. speciosa	Chr1	4701539	4704185	S. alba	Chr2	6782829	6785605
L. speciosa	Chr1	4721200	4722816	S. alba	Chr2	6795253	6797431
L. speciosa	Chr1	4734681	4737934	S. alba	Chr2	6798294	6803461
L. speciosa	Chr1	4757194	4757824	S. alba	Chr2	6807498	6808198
L. speciosa	Chr1	4785788	4786399	S. alba	Chr2	6812856	6813629
L. speciosa	Chr1	4791965	4795069	S. alba	Chr2	6815388	6819628
L. speciosa	Chr1	4806292	4813582	S. alba	Chr2	6825286	6834432
L. speciosa	Chr1	4832121	4840562	S. alba	Chr2	6842336	6851101
L. speciosa	Chr1	4871008	4872267	S. alba	Chr2	6863730	6865483
L. speciosa	Chr1	4876769	4880087	S. alba	Chr2	6867149	6873130
L. speciosa	Chr1	4892844	4897207	S. alba	Chr2	6880185	6883987
L. speciosa	Chr1	4899105	4903340	S. alba	Chr2	6885840	6892726
L. speciosa	Chr1	4910861	4918144	S. alba	Chr2	6893511	6899283
L. speciosa	Chr1	4931519	4936791	S. alba	Chr2	6902597	6911223
L. speciosa	Chr1	4950108	4951741	S. alba	Chr2	6912498	6913933
L. speciosa	Chr1	4952737	4954750	S. alba	Chr2	6914775	6916026
L. speciosa	Chr1	4974164	4976573	S. alba	Chr2	6924225	6926330
L. speciosa	Chr1	4978693	4985921	S. alba	Chr2	6927161	6934655
L. speciosa	Chr1	5012265	5016590	S. alba	Chr2	6945460	6955196
L. speciosa	Chr1	5020170	5023045	S. alba	Chr2	6957472	6960017
L. speciosa	Chr1	5028354	5033134	S. alba	Chr2	6962130	6973509
L. speciosa	Chr1	5067594	5069090	S. alba	Chr2	6990958	6992470
L. speciosa	Chr1	5071097	5074538	S. alba	Chr2	6993994	6997703
L. speciosa	Chr1	5078305	5092321	S. alba	Chr2	6997823	7014849
L. speciosa	Chr1	5097768	5099605	S. alba	Chr2	7015703	7017494
L. speciosa	Chr1	5106693	5107918	S. alba	Chr2	7020703	7021869
L. speciosa	Chr1	5115560	5118532	S. alba	Chr2	7024821	7029581
L. speciosa	Chr1	5120672	5130825	S. alba	Chr2	7030604	7036049
L. speciosa	Chr1	5131380	5134423	S. alba	Chr2	7042676	7045281
L. speciosa	Chr1	5140589	5142445	S. alba	Chr2	7049186	7052860
L. speciosa	Chr1	5152212	5153140	S. alba	Chr2	7058083	7058698
L. speciosa	Chr1	5206767	5209417	S. alba	Chr2	7067243	7068137
L. speciosa	Chr1	5215248	5217910	S. alba	Chr2	7074170	7076831
L. speciosa	Chr1	5225961	5228414	S. alba	Chr2	7077633	7079568
L. speciosa	Chr1	5229189	5233465	S. alba	Chr2	7080038	7085205
L. speciosa	Chr1	5258262	5258603	S. alba	Chr2	7095618	7097166
L. speciosa	Chr1	5266686	5268573	S. alba	Chr2	7098395	7100210
L. speciosa	Chr1	5269618	5272697	S. alba	Chr2	7101189	7104015
L. speciosa	Chr1	5294387	5301331	S. alba	Chr2	7116632	7117890
L. speciosa	Chr1	5312807	5317819	S. alba	Chr2	7123359	7128329
L. speciosa	Chr1	5323220	5325973	S. alba	Chr2	7129114	7133109
L. speciosa	Chr1	5337927	5340680	S. alba	Chr2	7139505	7142236
L. speciosa	Chr1	5342816	5345823	S. alba	Chr2	7143162	7147948
L. speciosa	Chr1	5381514	5384757	S. alba	Chr2	7167340	7170554
L. speciosa	Chr1	5452420	5459267	S. alba	Chr2	7212880	7219218
L. speciosa	Chr1	5462246	5463786	S. alba	Chr2	7222542	7224093
L. speciosa	Chr1	5477038	5478330	S. alba	Chr2	7235779	7237077
L. speciosa	Chr1	5489648	5490799	S. alba	Chr2	7246415	7247893
L. speciosa	Chr1	5494406	5499790	S. alba	Chr2	7249829	7257464
L. speciosa	Chr1	5507674	5508375	S. alba	Chr2	7258813	7260537
L. speciosa	Chr1	5527984	5531108	S. alba	Chr2	7277076	7280261
L. speciosa	Chr1	5537782	5539397	S. alba	Chr2	7281873	7283462
L. speciosa	Chr1	5547674	5549871	S. alba	Chr2	7287426	7289282
L. speciosa	Chr1	5553181	5553902	S. alba	Chr2	7293407	7293936
L. speciosa	Chr1	5554863	5555852	S. alba	Chr2	7294705	7295694
L. speciosa	Chr1	5577254	5579589	S. alba	Chr2	7317185	7319388
L. speciosa	Chr1	5587460	5592020	S. alba	Chr2	7320319	7327187
L. speciosa	Chr1	5593550	5597033	S. alba	Chr2	7328845	7332020
L. speciosa	Chr1	5629004	5630806	S. alba	Chr2	7361688	7364645
L. speciosa	Chr1	5674029	5676321	S. alba	Chr2	7382919	7384784
L. speciosa	Chr1	5780875	5782385	S. alba	Chr2	7410378	7411908
L. speciosa	Chr1	5805644	5806953	S. alba	Chr2	7430717	7431746
L. speciosa	Chr1	5822938	5825233	S. alba	Chr2	7432457	7434279
L. speciosa	Chr1	5832513	5836159	S. alba	Chr2	7440737	7443501
L. speciosa	Chr1	5848735	5849025	S. alba	Chr2	7451686	7451973
L. speciosa	Chr1	5855719	5858456	S. alba	Chr2	7456330	7457533
L. speciosa	Chr1	5860245	5861694	S. alba	Chr2	7459320	7460642
L. speciosa	Chr1	5871345	5874170	S. alba	Chr2	7463108	7466324
L. speciosa	Chr1	5887572	5889397	S. alba	Chr2	7473994	7476452
L. speciosa	Chr1	5890666	5895148	S. alba	Chr2	7477658	7482205
L. speciosa	Chr1	5897016	5913715	S. alba	Chr2	7484591	7488148
L. speciosa	Chr1	5928671	5930473	S. alba	Chr2	7495733	7496386
L. speciosa	Chr1	5940170	5942611	S. alba	Chr2	7504027	7512282
L. speciosa	Chr1	5977085	5977552	S. alba	Chr2	7551778	7552233
L. speciosa	Chr1	5985476	5987931	S. alba	Chr2	7558194	7560346
L. speciosa	Chr1	5993184	5994472	S. alba	Chr2	7561038	7565113
L. speciosa	Chr1	6002959	6004785	S. alba	Chr2	7573211	7575575
L. speciosa	Chr1	6007611	6009167	S. alba	Chr2	7576437	7582044
L. speciosa	Chr1	6016866	6018067	S. alba	Chr2	7583517	7585893
L. speciosa	Chr1	6024825	6026820	S. alba	Chr2	7598603	7601431
L. speciosa	Chr1	6045184	6045753	S. alba	Chr2	7621429	7621956
L. speciosa	Chr1	6058258	6060676	S. alba	Chr2	7638724	7641144
L. speciosa	Chr1	6067380	6069726	S. alba	Chr2	7643490	7645686
L. speciosa	Chr1	6076187	6078799	S. alba	Chr2	7651870	7654848
L. speciosa	Chr1	6089096	6097593	S. alba	Chr2	7668227	7673826
L. speciosa	Chr1	6107978	6109010	S. alba	Chr2	7685755	7688449
L. speciosa	Chr1	6139509	6143686	S. alba	Chr2	7712814	7717047
L. speciosa	Chr1	6149467	6151297	S. alba	Chr2	7719731	7721716
L. speciosa	Chr1	6151661	6152271	S. alba	Chr2	7723334	7724129
L. speciosa	Chr1	6162360	6165289	S. alba	Chr2	7731732	7734436
L. speciosa	Chr1	6169768	6170211	S. alba	Chr2	7738802	7739227
L. speciosa	Chr1	6182674	6185488	S. alba	Chr2	7744592	7747380
L. speciosa	Chr1	6189323	6189832	S. alba	Chr2	7750992	7751468
L. speciosa	Chr1	6194851	6195746	S. alba	Chr2	7755964	7756807
L. speciosa	Chr1	6201589	6202668	S. alba	Chr2	7760311	7762160
L. speciosa	Chr1	6208614	6211098	S. alba	Chr2	7765553	7768328
L. speciosa	Chr1	6221631	6223406	S. alba	Chr2	7791243	7795075
L. speciosa	Chr1	6245046	6252520	S. alba	Chr2	7821072	7823282
L. speciosa	Chr1	6269768	6271078	S. alba	Chr2	7834590	7836737
L. speciosa	Chr1	6281439	6283481	S. alba	Chr2	7846657	7848821
L. speciosa	Chr1	6304574	6307963	S. alba	Chr2	7863493	7866614
L. speciosa	Chr1	6315730	6319766	S. alba	Chr2	7880430	7884468
L. speciosa	Chr1	6322962	6323429	S. alba	Chr2	7887420	7887944
L. speciosa	Chr1	6325549	6328035	S. alba	Chr2	7890445	7893239
L. speciosa	Chr1	6345093	6345656	S. alba	Chr2	7908603	7910479
L. speciosa	Chr1	6346317	6348710	S. alba	Chr2	7910979	7913473
L. speciosa	Chr1	6382830	6383409	S. alba	Chr2	7929343	7930143
L. speciosa	Chr1	6387511	6392738	S. alba	Chr2	7933810	7939309
L. speciosa	Chr1	6395116	6396156	S. alba	Chr2	7941824	7942846
L. speciosa	Chr1	6407791	6410193	S. alba	Chr2	7962150	7964604
L. speciosa	Chr1	6415582	6416200	S. alba	Chr2	7965963	7968103
L. speciosa	Chr1	6419386	6419913	S. alba	Chr2	7968657	7969193
L. speciosa	Chr1	6421208	6424417	S. alba	Chr2	7971062	7980776
L. speciosa	Chr1	6438874	6440671	S. alba	Chr2	7986739	7989067
L. speciosa	Chr1	6449335	6453145	S. alba	Chr2	8001788	8007276
L. speciosa	Chr1	6464334	6464903	S. alba	Chr2	8009967	8011003
L. speciosa	Chr1	6468464	6476128	S. alba	Chr2	8015146	8019869
L. speciosa	Chr1	6477652	6479148	S. alba	Chr2	8039753	8044330
L. speciosa	Chr1	6481667	6483663	S. alba	Chr2	8045077	8047514
L. speciosa	Chr1	6484559	6486239	S. alba	Chr2	8048381	8049902
L. speciosa	Chr1	6486908	6490220	S. alba	Chr2	8050486	8053746
L. speciosa	Chr1	6494238	6500928	S. alba	Chr2	8056604	8063187
L. speciosa	Chr1	6502571	6503599	S. alba	Chr2	8063339	8067033
L. speciosa	Chr1	6543483	6546103	S. alba	Chr2	8092223	8094083
L. speciosa	Chr1	6559723	6563515	S. alba	Chr2	8110058	8113026
L. speciosa	Chr1	6564623	6566013	S. alba	Chr2	8114255	8117348
L. speciosa	Chr1	6569246	6573074	S. alba	Chr2	8117427	8122647
L. speciosa	Chr1	6577402	6578319	S. alba	Chr2	8126135	8127049
L. speciosa	Chr1	6580806	6584475	S. alba	Chr2	8131361	8135191
L. speciosa	Chr1	6585847	6588275	S. alba	Chr2	8139737	8155164
L. speciosa	Chr1	6593587	6599217	S. alba	Chr2	8165877	8171488
L. speciosa	Chr1	6608722	6617430	S. alba	Chr2	8179616	8191013
L. speciosa	Chr1	6633874	6640418	S. alba	Chr2	8204398	8210898
L. speciosa	Chr1	6641662	6643084	S. alba	Chr2	8211751	8214901
L. speciosa	Chr1	6672229	6675726	S. alba	Chr2	8259676	8263629
L. speciosa	Chr1	6695290	6696216	S. alba	Chr2	8272085	8273011
L. speciosa	Chr1	6698852	6700775	S. alba	Chr2	8275037	8277416
L. speciosa	Chr1	6701753	6702166	S. alba	Chr2	8279125	8279541
L. speciosa	Chr1	6702502	6705057	S. alba	Chr2	8280590	8284131
L. speciosa	Chr1	6705876	6707435	S. alba	Chr2	8292275	8294931
L. speciosa	Chr1	6738781	6739440	S. alba	Chr2	8303159	8303994
L. speciosa	Chr1	6746978	6747703	S. alba	Chr2	8307725	8310554
L. speciosa	Chr1	6754459	6759102	S. alba	Chr2	8317378	8323494
L. speciosa	Chr1	6761722	6762783	S. alba	Chr2	8323932	8324948
L. speciosa	Chr1	6764201	6765834	S. alba	Chr2	8326180	8329347
L. speciosa	Chr1	6776721	6779143	S. alba	Chr2	8342633	8344679
L. speciosa	Chr1	6791826	6795011	S. alba	Chr2	8346889	8350017
L. speciosa	Chr1	6807045	6809747	S. alba	Chr2	8359597	8365707
L. speciosa	Chr1	6821261	6822535	S. alba	Chr2	8372281	8374073
L. speciosa	Chr1	6839873	6843472	S. alba	Chr2	8387485	8393065
L. speciosa	Chr1	6850652	6853877	S. alba	Chr2	8399157	8402538
L. speciosa	Chr1	6857442	6861409	S. alba	Chr2	8404723	8408795
L. speciosa	Chr1	6863478	6866314	S. alba	Chr2	8409962	8412882
L. speciosa	Chr1	6879951	6884645	S. alba	Chr2	8419916	8425310
L. speciosa	Chr1	6886286	6890046	S. alba	Chr2	8426652	8430182
L. speciosa	Chr1	6895342	6898017	S. alba	Chr2	8451337	8453507
L. speciosa	Chr1	6901544	6904825	S. alba	Chr2	8456354	8459557
L. speciosa	Chr1	6911172	6915040	S. alba	Chr2	8462236	8469839
L. speciosa	Chr1	6919003	6924791	S. alba	Chr2	8470784	8476885
L. speciosa	Chr1	6933895	6936120	S. alba	Chr2	8499827	8502068
L. speciosa	Chr1	6940744	6942576	S. alba	Chr2	8504437	8506218
L. speciosa	Chr1	6944080	6947108	S. alba	Chr2	8509081	8512283
L. speciosa	Chr1	6951701	6955133	S. alba	Chr2	8515361	8518775
L. speciosa	Chr1	6961929	6968529	S. alba	Chr2	8523114	8538250
L. speciosa	Chr1	6979429	6981020	S. alba	Chr2	8541836	8544284
L. speciosa	Chr1	6987712	6989508	S. alba	Chr2	8548861	8550999
L. speciosa	Chr1	6992776	6995367	S. alba	Chr2	8559457	8562201
L. speciosa	Chr1	7013255	7015847	S. alba	Chr2	8603701	8608848
L. speciosa	Chr1	7023699	7025824	S. alba	Chr2	8613528	8615484
L. speciosa	Chr1	7032248	7034721	S. alba	Chr2	8616944	8621372
L. speciosa	Chr1	7038764	7040860	S. alba	Chr2	8621635	8624709
L. speciosa	Chr1	7042245	7043869	S. alba	Chr2	8625827	8627934
L. speciosa	Chr1	7067354	7072665	S. alba	Chr2	8644350	8650496
L. speciosa	Chr1	7078680	7081377	S. alba	Chr2	8652163	8654978
L. speciosa	Chr1	7097129	7097455	S. alba	Chr2	8661425	8661898
L. speciosa	Chr1	7097587	7099165	S. alba	Chr2	8662488	8664119
L. speciosa	Chr1	7102643	7105647	S. alba	Chr2	8668418	8674729
L. speciosa	Chr1	7107120	7109680	S. alba	Chr2	8674865	8678399
L. speciosa	Chr1	7118372	7126501	S. alba	Chr2	8696153	8701818
L. speciosa	Chr1	7143420	7145935	S. alba	Chr2	8718059	8720227
L. speciosa	Chr1	7151158	7155724	S. alba	Chr2	8723852	8728433
L. speciosa	Chr1	7157552	7158331	S. alba	Chr2	8731538	8732379
L. speciosa	Chr1	7165778	7170567	S. alba	Chr2	8740928	8743500
L. speciosa	Chr1	7173453	7173791	S. alba	Chr2	8744524	8744862
L. speciosa	Chr1	7174931	7177999	S. alba	Chr2	8745133	8749352
L. speciosa	Chr1	7183421	7185224	S. alba	Chr2	8756017	8760593
L. speciosa	Chr1	7188140	7190451	S. alba	Chr2	8761493	8763550
L. speciosa	Chr1	7192053	7195575	S. alba	Chr2	8765327	8768849
L. speciosa	Chr1	7199320	7200881	S. alba	Chr2	8768893	8775285
L. speciosa	Chr1	7204297	7205524	S. alba	Chr2	8778534	8778975
L. speciosa	Chr1	7209477	7212712	S. alba	Chr2	8800042	8803990
L. speciosa	Chr1	7216273	7216918	S. alba	Chr2	8809173	8812110
L. speciosa	Chr1	7225256	7225809	S. alba	Chr2	8818812	8819937
L. speciosa	Chr1	7249233	7252387	S. alba	Chr2	8833076	8836041
L. speciosa	Chr1	7253656	7255644	S. alba	Chr2	8838511	8841775
L. speciosa	Chr1	7255803	7257500	S. alba	Chr2	8842157	8843779
L. speciosa	Chr1	7259270	7261965	S. alba	Chr2	8852898	8854196
L. speciosa	Chr1	7279624	7287955	S. alba	Chr2	8871036	8874973
L. speciosa	Chr1	7290852	7291349	S. alba	Chr2	8882202	8883768
L. speciosa	Chr1	7292566	7295138	S. alba	Chr2	8884432	8890173
L. speciosa	Chr1	7305729	7309858	S. alba	Chr2	8896277	8902124
L. speciosa	Chr1	7314510	7316799	S. alba	Chr2	8905512	8907730
L. speciosa	Chr1	7317282	7318402	S. alba	Chr2	8909505	8910418
L. speciosa	Chr1	7319644	7320887	S. alba	Chr2	8912131	8913602
L. speciosa	Chr1	7322726	7323782	S. alba	Chr2	8915171	8916723
L. speciosa	Chr1	7325056	7328876	S. alba	Chr2	8920997	8927071
L. speciosa	Chr1	7331815	7333101	S. alba	Chr2	8929232	8930523
L. speciosa	Chr1	7356780	7361349	S. alba	Chr2	8957728	8962408
L. speciosa	Chr1	7363050	7364251	S. alba	Chr2	8964143	8965596
L. speciosa	Chr1	7372672	7374924	S. alba	Chr2	8968210	8975227
L. speciosa	Chr1	7375604	7380181	S. alba	Chr2	8975701	8980510
L. speciosa	Chr1	7380732	7383557	S. alba	Chr2	8981133	8983964
L. speciosa	Chr1	7385487	7390159	S. alba	Chr2	8985565	8990009
L. speciosa	Chr1	7430505	7434073	S. alba	Chr2	9036494	9042156
L. speciosa	Chr1	7447350	7454432	S. alba	Chr2	9058304	9065627
L. speciosa	Chr1	7469711	7471762	S. alba	Chr2	9095869	9099617
L. speciosa	Chr1	7473124	7476056	S. alba	Chr2	9101938	9105201
L. speciosa	Chr1	7477888	7480272	S. alba	Chr2	9106182	9108481
L. speciosa	Chr1	7488468	7490913	S. alba	Chr2	9117668	9120142
L. speciosa	Chr1	7492559	7495491	S. alba	Chr2	9124159	9127162
L. speciosa	Chr1	7503875	7505628	S. alba	Chr2	9134602	9136843
L. speciosa	Chr1	7526303	7528266	S. alba	Chr2	9160827	9161738
L. speciosa	Chr1	7528677	7530611	S. alba	Chr2	9162892	9165983
L. speciosa	Chr1	7534702	7538529	S. alba	Chr2	9167382	9169741
L. speciosa	Chr1	7544567	7547794	S. alba	Chr2	9173729	9179742
L. speciosa	Chr1	7553961	7557041	S. alba	Chr2	9190063	9193106
L. speciosa	Chr1	7561261	7564520	S. alba	Chr2	9197096	9201255
L. speciosa	Chr1	7570989	7575436	S. alba	Chr2	9202597	9207125
L. speciosa	Chr1	7579103	7580413	S. alba	Chr2	9210957	9212327
L. speciosa	Chr1	7590175	7592776	S. alba	Chr2	9221190	9223798
L. speciosa	Chr1	7593683	7600165	S. alba	Chr2	9224181	9230044
L. speciosa	Chr1	7600636	7601007	S. alba	Chr2	9230558	9230902
L. speciosa	Chr1	7606610	7608940	S. alba	Chr2	9238560	9240858
L. speciosa	Chr1	7615350	7618850	S. alba	Chr2	9242595	9245890
L. speciosa	Chr1	7620960	7624549	S. alba	Chr2	9247892	9251556
L. speciosa	Chr1	7625693	7633066	S. alba	Chr2	9253949	9260499
L. speciosa	Chr1	7635314	7637486	S. alba	Chr2	9260933	9263196
L. speciosa	Chr1	7637707	7640394	S. alba	Chr2	9263412	9265586
L. speciosa	Chr1	7641320	7643271	S. alba	Chr2	9266482	9268247
L. speciosa	Chr1	7649552	7652630	S. alba	Chr2	9273115	9277183
L. speciosa	Chr1	7673705	7675899	S. alba	Chr2	9290174	9293936
L. speciosa	Chr1	7680263	7682564	S. alba	Chr2	9296098	9298087
L. speciosa	Chr1	7688853	7698782	S. alba	Chr2	9310150	9316736
L. speciosa	Chr1	7702537	7703816	S. alba	Chr2	9321888	9324497
L. speciosa	Chr1	7741826	7745255	S. alba	Chr2	9352118	9356758
L. speciosa	Chr1	7752358	7766181	S. alba	Chr2	9359218	9363261
L. speciosa	Chr1	7767633	7769986	S. alba	Chr2	9372101	9374666
L. speciosa	Chr1	7771003	7773262	S. alba	Chr2	9375357	9377012
L. speciosa	Chr1	7792845	7794531	S. alba	Chr2	9385993	9387513
L. speciosa	Chr1	7826806	7834901	S. alba	Chr2	9405179	9410341
L. speciosa	Chr1	7838125	7844269	S. alba	Chr2	9411454	9417749
L. speciosa	Chr1	7845544	7848336	S. alba	Chr2	9427122	9429592
L. speciosa	Chr1	7852468	7854908	S. alba	Chr2	9434104	9436129
L. speciosa	Chr1	7859447	7861288	S. alba	Chr2	9439567	9444512
L. speciosa	Chr1	7867318	7870835	S. alba	Chr2	9447202	9450285
L. speciosa	Chr1	7873913	7875034	S. alba	Chr2	9451332	9452387
L. speciosa	Chr1	7885091	7888347	S. alba	Chr2	9476171	9479555
L. speciosa	Chr1	7890299	7892266	S. alba	Chr2	9481638	9483608
L. speciosa	Chr1	7905522	7908083	S. alba	Chr2	9492634	9495615
L. speciosa	Chr1	7913654	7914828	S. alba	Chr2	9501425	9502787
L. speciosa	Chr1	7918067	7922613	S. alba	Chr2	9505395	9509153
L. speciosa	Chr1	7924891	7929035	S. alba	Chr2	9512114	9517034
L. speciosa	Chr1	7935241	7937792	S. alba	Chr2	9517357	9519918
L. speciosa	Chr1	7938404	7940395	S. alba	Chr2	9522209	9522874
L. speciosa	Chr1	7965853	7967743	S. alba	Chr2	9539869	9541845
L. speciosa	Chr1	7968434	7970832	S. alba	Chr2	9545705	9548098
L. speciosa	Chr1	7971266	7972944	S. alba	Chr2	9548604	9550483
L. speciosa	Chr1	7973392	7977086	S. alba	Chr2	9552554	9562359
L. speciosa	Chr1	8001190	8004630	S. alba	Chr2	9592858	9597529
L. speciosa	Chr1	8007407	8008276	S. alba	Chr2	9600439	9600810
L. speciosa	Chr1	8015280	8016915	S. alba	Chr2	9607483	9609339
L. speciosa	Chr1	8030835	8034555	S. alba	Chr2	9626339	9630035
L. speciosa	Chr1	8036896	8039892	S. alba	Chr2	9631220	9634227
L. speciosa	Chr1	8041504	8045695	S. alba	Chr2	9635670	9639870
L. speciosa	Chr1	8046706	8049887	S. alba	Chr2	9640575	9643972
L. speciosa	Chr1	8055326	8058227	S. alba	Chr2	9648763	9651516
L. speciosa	Chr1	8059708	8065461	S. alba	Chr2	9654409	9659098
L. speciosa	Chr1	8066531	8068989	S. alba	Chr2	9659796	9662820
L. speciosa	Chr1	8071157	8077576	S. alba	Chr2	9664376	9670877
L. speciosa	Chr1	8087268	8090402	S. alba	Chr2	9675065	9683729
L. speciosa	Chr1	8111760	8116109	S. alba	Chr2	9701930	9706182
L. speciosa	Chr1	8133060	8134067	S. alba	Chr2	9717713	9718976
L. speciosa	Chr1	8139755	8141984	S. alba	Chr2	9723645	9727050
L. speciosa	Chr1	8146661	8147416	S. alba	Chr2	9729183	9730326
L. speciosa	Chr1	8148848	8151346	S. alba	Chr2	9731384	9734711
L. speciosa	Chr1	8156004	8157744	S. alba	Chr2	9738070	9739808
L. speciosa	Chr1	8158411	8160507	S. alba	Chr2	9740262	9742605
L. speciosa	Chr1	8161423	8161878	S. alba	Chr2	9742786	9743758
L. speciosa	Chr1	8162257	8162748	S. alba	Chr2	9743980	9744465
L. speciosa	Chr1	8170849	8171598	S. alba	Chr2	9753858	9754610
L. speciosa	Chr1	8193517	8194922	S. alba	Chr2	9779442	9780851
L. speciosa	Chr1	8198961	8201612	S. alba	Chr2	9784080	9787815
L. speciosa	Chr1	8205970	8210262	S. alba	Chr2	9792966	9797220
L. speciosa	Chr1	8248122	8250491	S. alba	Chr2	9824734	9827252
L. speciosa	Chr1	8268275	8269096	S. alba	Chr2	9845460	9846522
L. speciosa	Chr1	8276210	8277945	S. alba	Chr2	9853719	9855449
L. speciosa	Chr1	8278790	8282951	S. alba	Chr2	9856238	9866879
L. speciosa	Chr1	8290339	8291945	S. alba	Chr2	9868791	9870431
L. speciosa	Chr1	8292590	8294892	S. alba	Chr2	9870983	9873639
L. speciosa	Chr1	8303118	8303378	S. alba	Chr2	9880709	9880963
L. speciosa	Chr1	8308843	8313625	S. alba	Chr2	9886124	9891033
L. speciosa	Chr1	8315420	8320865	S. alba	Chr2	9892916	9896920
L. speciosa	Chr1	8326189	8328966	S. alba	Chr2	9898166	9901041
L. speciosa	Chr1	8335220	8336541	S. alba	Chr2	9905020	9906163
L. speciosa	Chr1	8337845	8340103	S. alba	Chr2	9908118	9909107
L. speciosa	Chr1	8345172	8347741	S. alba	Chr2	14483232	14485548
L. speciosa	Chr1	8349434	8360433	S. alba	Chr2	14469422	14482166
L. speciosa	Chr1	8362654	8364438	S. alba	Chr2	14465204	14467134
L. speciosa	Chr1	8366449	8368943	S. alba	Chr2	14460299	14464074
L. speciosa	Chr1	8371815	8372875	S. alba	Chr2	14453562	14454616
L. speciosa	Chr1	8381103	8382807	S. alba	Chr2	14450445	14452759
L. speciosa	Chr1	8393416	8394847	S. alba	Chr2	14433163	14436991
L. speciosa	Chr1	8396656	8398423	S. alba	Chr2	14426664	14431369
L. speciosa	Chr1	8402027	8402671	S. alba	Chr2	14419702	14421059
L. speciosa	Chr1	8412216	8417056	S. alba	Chr2	14400955	14406144
L. speciosa	Chr1	8418850	8423811	S. alba	Chr2	14394106	14400185
L. speciosa	Chr1	8439101	8446024	S. alba	Chr2	14376254	14393551
L. speciosa	Chr1	8449690	8455164	S. alba	Chr2	14369150	14375887
L. speciosa	Chr1	8456429	8458196	S. alba	Chr2	14363092	14368400
L. speciosa	Chr1	8462596	8464682	S. alba	Chr2	14349086	14351320
L. speciosa	Chr1	8489943	8491680	S. alba	Chr2	14320661	14322387
L. speciosa	Chr1	8502689	8505125	S. alba	Chr2	14311698	14312339
L. speciosa	Chr1	8514399	8516556	S. alba	Chr2	14297532	14298752
L. speciosa	Chr1	8517233	8518552	S. alba	Chr2	14293731	14295798
L. speciosa	Chr1	8522202	8526004	S. alba	Chr2	14285137	14287759
L. speciosa	Chr1	8529350	8531723	S. alba	Chr2	14279157	14281467
L. speciosa	Chr1	8542464	8543991	S. alba	Chr2	14272157	14273683
L. speciosa	Chr1	8550806	8553096	S. alba	Chr2	14264774	14271781
L. speciosa	Chr1	8554336	8556508	S. alba	Chr2	14260811	14263458
L. speciosa	Chr1	8573823	8576732	S. alba	Chr2	14245640	14246972
L. speciosa	Chr1	8584532	8587981	S. alba	Chr2	14230370	14238439
L. speciosa	Chr1	8594733	8596707	S. alba	Chr2	14221200	14225493
L. speciosa	Chr1	8602634	8606431	S. alba	Chr2	14207528	14217336
L. speciosa	Chr1	8613600	8615582	S. alba	Chr2	14205462	14207219
L. speciosa	Chr1	8620157	8639125	S. alba	Chr2	14180825	14200704
L. speciosa	Chr1	8639478	8642684	S. alba	Chr2	14173432	14180307
L. speciosa	Chr1	8648496	8649881	S. alba	Chr2	14170199	14172130
L. speciosa	Chr1	8655649	8656871	S. alba	Chr2	14164291	14165560
L. speciosa	Chr1	8671813	8673012	S. alba	Chr2	14149387	14156963
L. speciosa	Chr1	8677869	8678610	S. alba	Chr2	14146844	14147650
L. speciosa	Chr1	8679073	8683834	S. alba	Chr2	14141772	14146101
L. speciosa	Chr1	8687155	8687702	S. alba	Chr2	14136925	14138730
L. speciosa	Chr1	8695203	8697052	S. alba	Chr2	14127357	14129520
L. speciosa	Chr1	8701647	8706505	S. alba	Chr2	14120860	14123242
L. speciosa	Chr1	8714727	8716840	S. alba	Chr2	14104562	14106471
L. speciosa	Chr1	8719609	8720529	S. alba	Chr2	14100595	14101524
L. speciosa	Chr1	8728839	8731265	S. alba	Chr2	14092118	14095703
L. speciosa	Chr1	8733280	8737256	S. alba	Chr2	14074262	14091675
L. speciosa	Chr1	8769761	8785296	S. alba	Chr2	14057636	14063185
L. speciosa	Chr1	8798948	8803308	S. alba	Chr2	14042921	14047281
L. speciosa	Chr1	8809937	8812645	S. alba	Chr2	14030247	14032876
L. speciosa	Chr1	8819610	8820155	S. alba	Chr2	14019554	14020174
L. speciosa	Chr1	8821293	8826618	S. alba	Chr2	14004830	14016549
L. speciosa	Chr1	8847059	8852328	S. alba	Chr2	13995064	14000867
L. speciosa	Chr1	8854471	8857085	S. alba	Chr2	13990490	13993889
L. speciosa	Chr1	8858684	8866801	S. alba	Chr2	13984111	13989887
L. speciosa	Chr1	8874258	8877937	S. alba	Chr2	13974960	13983161
L. speciosa	Chr1	8879505	8881566	S. alba	Chr2	13971207	13973223
L. speciosa	Chr1	8906326	8907492	S. alba	Chr2	13930643	13931558
L. speciosa	Chr1	8922453	8924838	S. alba	Chr2	13910416	13912420
L. speciosa	Chr1	8931008	8933855	S. alba	Chr2	13895768	13903041
L. speciosa	Chr1	8938724	8946149	S. alba	Chr2	13887142	13895409
L. speciosa	Chr1	8977515	8979629	S. alba	Chr2	13856457	13858164
L. speciosa	Chr1	8980198	8983216	S. alba	Chr2	13852820	13855959
L. speciosa	Chr1	9032615	9037623	S. alba	Chr2	13819912	13824789
L. speciosa	Chr1	9038884	9040500	S. alba	Chr2	13815520	13819172
L. speciosa	Chr1	9092638	9094209	S. alba	Chr2	13756127	13757935
L. speciosa	Chr1	9102876	9105072	S. alba	Chr2	13745465	13749199
L. speciosa	Chr1	9107022	9109347	S. alba	Chr2	13741701	13743962
L. speciosa	Chr1	9109714	9112713	S. alba	Chr2	13737209	13740951
L. speciosa	Chr1	9149516	9153064	S. alba	Chr2	13717779	13721256
L. speciosa	Chr1	9156325	9160214	S. alba	Chr2	13709643	13713453
L. speciosa	Chr1	9185931	9191304	S. alba	Chr2	13684780	13691320
L. speciosa	Chr1	9192099	9194710	S. alba	Chr2	13680353	13682952
L. speciosa	Chr1	9195711	9198542	S. alba	Chr2	13677045	13680027
L. speciosa	Chr1	9199418	9210033	S. alba	Chr2	13665369	13676053
L. speciosa	Chr1	9219156	9222922	S. alba	Chr2	13658407	13660025
L. speciosa	Chr1	9225694	9228736	S. alba	Chr2	13652884	13656165
L. speciosa	Chr1	9229073	9232048	S. alba	Chr2	13650737	13652550
L. speciosa	Chr1	9233174	9234718	S. alba	Chr2	13644060	13648423
L. speciosa	Chr1	9273307	9277282	S. alba	Chr2	13623764	13627917
L. speciosa	Chr1	9279396	9281579	S. alba	Chr2	13620602	13622848
L. speciosa	Chr1	9286813	9289955	S. alba	Chr2	13613644	13617039
L. speciosa	Chr1	9331045	9333897	S. alba	Chr2	13582945	13585049
L. speciosa	Chr1	9340467	9345171	S. alba	Chr2	13573772	13577665
L. speciosa	Chr1	9357754	9360172	S. alba	Chr2	13562202	13568138
L. speciosa	Chr1	9362408	9367081	S. alba	Chr2	13556060	13560811
L. speciosa	Chr1	9401656	9404966	S. alba	Chr2	13520081	13523268
L. speciosa	Chr1	9419925	9426114	S. alba	Chr2	13505531	13513557
L. speciosa	Chr1	9428376	9431105	S. alba	Chr2	13501291	13502705
L. speciosa	Chr1	9438784	9441531	S. alba	Chr2	13493633	13497604
L. speciosa	Chr1	9441961	9445383	S. alba	Chr2	13488857	13492441
L. speciosa	Chr1	9449188	9451373	S. alba	Chr2	13486326	13488209
L. speciosa	Chr1	9482554	9484326	S. alba	Chr2	13470647	13474482
L. speciosa	Chr1	9494602	9495411	S. alba	Chr2	13468192	13469010
L. speciosa	Chr1	9496061	9498663	S. alba	Chr2	13459494	13467771
L. speciosa	Chr1	9511169	9514451	S. alba	Chr2	13455083	13458812
L. speciosa	Chr1	9516785	9519255	S. alba	Chr2	13448284	13450868
L. speciosa	Chr1	9520579	9524010	S. alba	Chr2	13443508	13446858
L. speciosa	Chr1	9531673	9536344	S. alba	Chr2	13425636	13430143
L. speciosa	Chr1	9538136	9543494	S. alba	Chr2	13419119	13424674
L. speciosa	Chr1	9551438	9554652	S. alba	Chr2	13408215	13412457
L. speciosa	Chr1	9556312	9560338	S. alba	Chr2	13404374	13407656
L. speciosa	Chr1	9564938	9567066	S. alba	Chr2	13399964	13401971
L. speciosa	Chr1	9568373	9568846	S. alba	Chr2	13396562	13399262
L. speciosa	Chr1	9591343	9596605	S. alba	Chr2	13381400	13384890
L. speciosa	Chr1	9611260	9611961	S. alba	Chr2	13362435	13365694
L. speciosa	Chr1	9694744	9697122	S. alba	Chr2	13333496	13340744
L. speciosa	Chr1	9707280	9712761	S. alba	Chr2	13330757	13332911
L. speciosa	Chr1	9714264	9717822	S. alba	Chr2	13324899	13329288
L. speciosa	Chr1	9723537	9723986	S. alba	Chr2	13321966	13322475
L. speciosa	Chr1	9733690	9734649	S. alba	Chr2	13314707	13315879
L. speciosa	Chr1	9742258	9749497	S. alba	Chr2	13287257	13290319
L. speciosa	Chr1	9757243	9759195	S. alba	Chr2	13279892	13281941
L. speciosa	Chr1	9761354	9762521	S. alba	Chr2	13277241	13278267
L. speciosa	Chr1	9775395	9779424	S. alba	Chr2	13266964	13272090
L. speciosa	Chr1	9783796	9785390	S. alba	Chr2	13261092	13262645
L. speciosa	Chr1	9800202	9802421	S. alba	Chr2	13239901	13243080
L. speciosa	Chr1	9813927	9815875	S. alba	Chr2	13227035	13229136
L. speciosa	Chr1	9818374	9821109	S. alba	Chr2	13215809	13218666
L. speciosa	Chr1	9821628	9823529	S. alba	Chr2	13212908	13215038
L. speciosa	Chr1	9828329	9831075	S. alba	Chr2	13206531	13209553
L. speciosa	Chr1	9865168	9866277	S. alba	Chr2	13203596	13205839
L. speciosa	Chr1	9876998	9880374	S. alba	Chr2	13190976	13194230
L. speciosa	Chr1	9881341	9883122	S. alba	Chr2	13188380	13190161
L. speciosa	Chr1	9895136	9897041	S. alba	Chr2	13180688	13182535
L. speciosa	Chr1	9898150	9900012	S. alba	Chr2	13177444	13179321
L. speciosa	Chr1	9901375	9903155	S. alba	Chr2	13175095	13176332
L. speciosa	Chr1	9908886	9911798	S. alba	Chr2	13168645	13171253
L. speciosa	Chr1	9914093	9919215	S. alba	Chr2	13160927	13167038
L. speciosa	Chr1	9935233	9947136	S. alba	Chr2	13137371	13147979
L. speciosa	Chr1	9949349	9951087	S. alba	Chr2	13132888	13134719
L. speciosa	Chr1	9964929	9967027	S. alba	Chr2	13118220	13122892
L. speciosa	Chr1	9982130	9983797	S. alba	Chr2	13111368	13113322
L. speciosa	Chr1	9999137	10001902	S. alba	Chr2	13096122	13099004
L. speciosa	Chr1	10011325	10015158	S. alba	Chr2	13090619	13094381
L. speciosa	Chr1	10024053	10027185	S. alba	Chr2	13082562	13085420
L. speciosa	Chr1	10029283	10032038	S. alba	Chr2	13079249	13082028
L. speciosa	Chr1	10056670	10057863	S. alba	Chr2	13062372	13063526
L. speciosa	Chr1	10075968	10089401	S. alba	Chr2	13033502	13036034
L. speciosa	Chr1	10128706	10129442	S. alba	Chr2	13019950	13020555
L. speciosa	Chr1	10132387	10134098	S. alba	Chr2	13015328	13018885
L. speciosa	Chr1	10146741	10149896	S. alba	Chr2	12980190	12983097
L. speciosa	Chr1	10161806	10162955	S. alba	Chr2	12969626	12970792
L. speciosa	Chr1	10189217	10193175	S. alba	Chr2	12956052	12960008
L. speciosa	Chr1	10207811	10211370	S. alba	Chr2	12928856	12932555
L. speciosa	Chr1	10230586	10233778	S. alba	Chr2	12914123	12916772
L. speciosa	Chr1	10236418	10236827	S. alba	Chr2	12910476	12911995
L. speciosa	Chr1	10250049	10257068	S. alba	Chr2	12897402	12907044
L. speciosa	Chr1	10305680	10309746	S. alba	Chr2	12869032	12878713
L. speciosa	Chr1	10350228	10350542	S. alba	Chr2	12857059	12857646
L. speciosa	Chr1	10392090	10393439	S. alba	Chr2	12845417	12847435
L. speciosa	Chr1	10401468	10404547	S. alba	Chr2	12839112	12842360
L. speciosa	Chr1	10406127	10410628	S. alba	Chr2	12831757	12837740
L. speciosa	Chr1	10509279	10511441	S. alba	Chr2	12817364	12820124
L. speciosa	Chr1	10516483	10521071	S. alba	Chr2	12808566	12813435
L. speciosa	Chr1	10529724	10533545	S. alba	Chr2	12802178	12807753
L. speciosa	Chr1	10537508	10541298	S. alba	Chr2	12797314	12801273
L. speciosa	Chr1	10546263	10555493	S. alba	Chr2	12786836	12795171
L. speciosa	Chr1	10558141	10559196	S. alba	Chr2	12784858	12785899
L. speciosa	Chr1	10591691	10592890	S. alba	Chr2	12767773	12770204
L. speciosa	Chr1	10627194	10631674	S. alba	Chr2	12752429	12756915
L. speciosa	Chr1	10638690	10643618	S. alba	Chr2	12740701	12745846
L. speciosa	Chr1	10692103	10693654	S. alba	Chr2	12699473	12702424
L. speciosa	Chr1	10721093	10723780	S. alba	Chr2	12694470	12696946
L. speciosa	Chr1	10737951	10740530	S. alba	Chr2	12689386	12693436
L. speciosa	Chr1	10820003	10833508	S. alba	Chr2	12649199	12664909
L. speciosa	Chr1	10835710	10838315	S. alba	Chr2	12644985	12646124
L. speciosa	Chr1	10881266	10886993	S. alba	Chr2	12638424	12642120
L. speciosa	Chr1	10903765	10908802	S. alba	Chr2	12634460	12635296
L. speciosa	Chr1	10927641	10929333	S. alba	Chr2	12625658	12626949
L. speciosa	Chr1	10958168	10960634	S. alba	Chr2	12613639	12617241
L. speciosa	Chr1	10989366	10990499	S. alba	Chr2	12598423	12599556
L. speciosa	Chr1	11002459	11009999	S. alba	Chr2	12579981	12588631
L. speciosa	Chr1	11026465	11040187	S. alba	Chr2	12554559	12564678
L. speciosa	Chr1	11056692	11058825	S. alba	Chr2	12548244	12552833
L. speciosa	Chr1	11100500	11102047	S. alba	Chr2	12542722	12544596
L. speciosa	Chr1	11135034	11141898	S. alba	Chr2	12520842	12527674
L. speciosa	Chr1	11260046	11263216	S. alba	Chr2	12486783	12490016
L. speciosa	Chr1	11267508	11276113	S. alba	Chr2	12474880	12482208
L. speciosa	Chr1	11304130	11304520	S. alba	Chr2	12456992	12457387
L. speciosa	Chr1	11339495	11340394	S. alba	Chr2	12450212	12451108
L. speciosa	Chr1	11349741	11354819	S. alba	Chr2	12443141	12448574
L. speciosa	Chr1	11393629	11394525	S. alba	Chr2	12429134	12430171
L. speciosa	Chr1	11425591	11429879	S. alba	Chr2	12420915	12426708
L. speciosa	Chr1	11430453	11434318	S. alba	Chr2	12416159	12420346
L. speciosa	Chr1	11469525	11470046	S. alba	Chr2	12393525	12397931
L. speciosa	Chr1	11564940	11568588	S. alba	Chr2	12378308	12381749
L. speciosa	Chr1	11661238	11664395	S. alba	Chr2	12362167	12364217
L. speciosa	Chr1	11733744	11736442	S. alba	Chr2	12345182	12351840
L. speciosa	Chr1	11891416	11891868	S. alba	Chr2	12325628	12326086
L. speciosa	Chr1	9401656	9404966	S. alba	Chr6	2185451	2188860
L. speciosa	Chr1	9428376	9431105	S. alba	Chr6	2183638	2184417
L. speciosa	Chr1	9435894	9437871	S. alba	Chr6	2168125	2179944
L. speciosa	Chr1	9520579	9524010	S. alba	Chr6	2038546	2044003
L. speciosa	Chr1	9611260	9611961	S. alba	Chr6	1997092	2001736
L. speciosa	Chr1	9675493	9677601	S. alba	Chr6	1989699	1994496
L. speciosa	Chr1	9775395	9779424	S. alba	Chr6	1932485	1933680
L. speciosa	Chr1	9863574	9863948	S. alba	Chr6	1833831	1834289
L. speciosa	Chr1	9865168	9866277	S. alba	Chr6	1825465	1826616
L. speciosa	Chr1	10011325	10015158	S. alba	Chr6	1663683	1667846
L. speciosa	Chr1	10035283	10036770	S. alba	Chr6	1651690	1652849
L. speciosa	Chr1	5848735	5849025	S. alba	Chr7	9067196	9068007
L. speciosa	Chr1	5887572	5889397	S. alba	Chr7	9039198	9041190
L. speciosa	Chr1	5928671	5930473	S. alba	Chr7	9025986	9027693
L. speciosa	Chr1	5977085	5977552	S. alba	Chr7	8987877	8988362
L. speciosa	Chr1	6002959	6004785	S. alba	Chr7	8950336	8952990
L. speciosa	Chr1	6189323	6189832	S. alba	Chr7	8783611	8784093
L. speciosa	Chr1	6227071	6230110	S. alba	Chr7	8711020	8713700
L. speciosa	Chr2	10571956	10576410	S. alba	Chr1	1804097	1806951
L. speciosa	Chr2	10610511	10610786	S. alba	Chr1	1944661	1944936
L. speciosa	Chr2	10642590	10643856	S. alba	Chr1	2200851	2201526
L. speciosa	Chr2	10775173	10776272	S. alba	Chr1	3394676	3395704
L. speciosa	Chr2	10907533	10908030	S. alba	Chr1	3704118	3726998
L. speciosa	Chr2	11032683	11033376	S. alba	Chr1	3780722	3781255
L. speciosa	Chr2	11207271	11208482	S. alba	Chr1	7409753	7414029
L. speciosa	Chr2	11271939	11272796	S. alba	Chr1	8076890	8081121
L. speciosa	Chr2	11367043	11367896	S. alba	Chr1	8172446	8174720
L. speciosa	Chr2	11417832	11419139	S. alba	Chr1	8209041	8213453
L. speciosa	Chr2	11487377	11487748	S. alba	Chr1	8255773	8256144
L. speciosa	Chr2	11074089	11076809	S. alba	Chr1	1804097	1806951
L. speciosa	Chr2	11103804	11105015	S. alba	Chr1	1945406	1945714
L. speciosa	Chr2	11156169	11157486	S. alba	Chr1	2200851	2201526
L. speciosa	Chr2	11193506	11194667	S. alba	Chr1	3394676	3395704
L. speciosa	Chr2	11352321	11353172	S. alba	Chr1	3669317	3671725
L. speciosa	Chr2	11417832	11419139	S. alba	Chr1	3852821	3854735
L. speciosa	Chr2	11509390	11510601	S. alba	Chr1	7409753	7414029
L. speciosa	Chr2	11510716	11512929	S. alba	Chr1	8120479	8122565
L. speciosa	Chr2	11539875	11541445	S. alba	Chr1	8172446	8174720
L. speciosa	Chr2	11620522	11620893	S. alba	Chr1	8255773	8256144
L. speciosa	Chr2	11293657	11295816	S. alba	Chr1	1804097	1806951
L. speciosa	Chr2	11352321	11353172	S. alba	Chr1	1944038	1944430
L. speciosa	Chr2	11503870	11505082	S. alba	Chr1	1945406	1945714
L. speciosa	Chr2	11527589	11528421	S. alba	Chr1	2200851	2201526
L. speciosa	Chr2	11591031	11592587	S. alba	Chr1	3669317	3671725
L. speciosa	Chr2	11601236	11602815	S. alba	Chr1	3800175	3803578
L. speciosa	Chr2	11628785	11630083	S. alba	Chr1	3852821	3854735
L. speciosa	Chr2	11677074	11679192	S. alba	Chr1	8172446	8174720
L. speciosa	Chr2	11694408	11695508	S. alba	Chr1	8255773	8256144
L. speciosa	Chr2	9908714	9908989	S. alba	Chr1	1944661	1944936
L. speciosa	Chr2	10356964	10358964	S. alba	Chr1	1945406	1945714
L. speciosa	Chr2	10430166	10430639	S. alba	Chr1	3394676	3395704
L. speciosa	Chr2	10503690	10504967	S. alba	Chr1	3838985	3841600
L. speciosa	Chr2	10764687	10765984	S. alba	Chr1	3852821	3854735
L. speciosa	Chr2	10936854	10938062	S. alba	Chr1	7409753	7414029
L. speciosa	Chr2	10978947	10979432	S. alba	Chr1	8098907	8099524
L. speciosa	Chr2	11156169	11157486	S. alba	Chr1	8120479	8122565
L. speciosa	Chr2	11193506	11194667	S. alba	Chr1	8255773	8256144
L. speciosa	Chr2	9894458	9894829	S. alba	Chr1	3394676	3395704
L. speciosa	Chr2	10091033	10091561	S. alba	Chr1	3669317	3671725
L. speciosa	Chr2	10373914	10374439	S. alba	Chr1	3780722	3781255
L. speciosa	Chr2	10479550	10482438	S. alba	Chr1	7409753	7414029
L. speciosa	Chr2	10503690	10504967	S. alba	Chr1	8076890	8081121
L. speciosa	Chr2	10699643	10702148	S. alba	Chr1	8120479	8122565
L. speciosa	Chr2	10784347	10787915	S. alba	Chr1	8172446	8174720
L. speciosa	Chr2	10962973	10963593	S. alba	Chr1	8255773	8256144
L. speciosa	Chr2	10699643	10702148	S. alba	Chr1	1798600	1801080
L. speciosa	Chr2	10936854	10938062	S. alba	Chr1	1945406	1945714
L. speciosa	Chr2	10977890	10978764	S. alba	Chr1	2200851	2201526
L. speciosa	Chr2	11134771	11136500	S. alba	Chr1	3669317	3671725
L. speciosa	Chr2	11166132	11167343	S. alba	Chr1	7409753	7414029
L. speciosa	Chr2	11204914	11207115	S. alba	Chr1	8120479	8122565
L. speciosa	Chr2	11293657	11295816	S. alba	Chr1	8172446	8174720
L. speciosa	Chr2	10462512	10466617	S. alba	Chr1	1804097	1806951
L. speciosa	Chr2	10519433	10521577	S. alba	Chr1	1945406	1945714
L. speciosa	Chr2	10610511	10610786	S. alba	Chr1	3394676	3395704
L. speciosa	Chr2	10784347	10787915	S. alba	Chr1	3800175	3803578
L. speciosa	Chr2	11085131	11088817	S. alba	Chr1	7409753	7414029
L. speciosa	Chr2	11352321	11353172	S. alba	Chr1	8076890	8081121
L. speciosa	Chr2	11428491	11430692	S. alba	Chr1	8172446	8174720
L. speciosa	Chr2	11510716	11512929	S. alba	Chr1	1804097	1806951
L. speciosa	Chr2	11527071	11527346	S. alba	Chr1	1944661	1944936
L. speciosa	Chr2	11599141	11600352	S. alba	Chr1	1945406	1945714
L. speciosa	Chr2	11620522	11620893	S. alba	Chr1	3394676	3395704
L. speciosa	Chr2	11621653	11622491	S. alba	Chr1	3780722	3781255
L. speciosa	Chr2	11695641	11696993	S. alba	Chr1	8120479	8122565
L. speciosa	Chr2	10775173	10776272	S. alba	Chr1	8255773	8256144
L. speciosa	Chr2	10963817	10965041	S. alba	Chr1	8172446	8174720
L. speciosa	Chr2	10977890	10978764	S. alba	Chr1	8120479	8122565
L. speciosa	Chr2	11085131	11088817	S. alba	Chr1	7409753	7414029
L. speciosa	Chr2	11271939	11272796	S. alba	Chr1	3669317	3671725
L. speciosa	Chr2	11487377	11487748	S. alba	Chr1	3394676	3395704
L. speciosa	Chr2	11599141	11600352	S. alba	Chr1	1945406	1945714
L. speciosa	Chr2	11653700	11653975	S. alba	Chr1	1944661	1944936
L. speciosa	Chr2	11677074	11679192	S. alba	Chr1	1804097	1806951
L. speciosa	Chr2	10668502	10668873	S. alba	Chr1	8255773	8256144
L. speciosa	Chr2	10679578	10680998	S. alba	Chr1	8172446	8174720
L. speciosa	Chr2	10784347	10787915	S. alba	Chr1	7409753	7414029
L. speciosa	Chr2	10977890	10978764	S. alba	Chr1	3800175	3803578
L. speciosa	Chr2	11207271	11208482	S. alba	Chr1	1945406	1945714
L. speciosa	Chr2	11428491	11430692	S. alba	Chr1	1804097	1806951
L. speciosa	Chr2	11591031	11592587	S. alba	Chr1	1798600	1801080
L. speciosa	Chr2	621001	627211	S. alba	Chr10	6676588	6680289
L. speciosa	Chr2	642854	643441	S. alba	Chr10	6524781	6525389
L. speciosa	Chr2	734003	736733	S. alba	Chr10	6439369	6442823
L. speciosa	Chr2	859218	861919	S. alba	Chr10	6205652	6208451
L. speciosa	Chr2	883320	884267	S. alba	Chr10	6196080	6196898
L. speciosa	Chr2	912714	913496	S. alba	Chr10	6158399	6159222
L. speciosa	Chr2	914682	916382	S. alba	Chr10	6153340	6154930
L. speciosa	Chr2	1013836	1014954	S. alba	Chr10	6069135	6070496
L. speciosa	Chr2	1292399	1293894	S. alba	Chr3	1491944	1492372
L. speciosa	Chr2	1300258	1304430	S. alba	Chr3	1540825	1546824
L. speciosa	Chr2	1316038	1316448	S. alba	Chr3	1571720	1572887
L. speciosa	Chr2	1329743	1330555	S. alba	Chr3	1575684	1576799
L. speciosa	Chr2	1333741	1335417	S. alba	Chr3	1580941	1582589
L. speciosa	Chr2	1349859	1353910	S. alba	Chr3	1584991	1588384
L. speciosa	Chr2	1370433	1371149	S. alba	Chr3	1632856	1633356
L. speciosa	Chr2	1382701	1384338	S. alba	Chr3	1648812	1650475
L. speciosa	Chr2	1393828	1395249	S. alba	Chr3	1654615	1656018
L. speciosa	Chr2	1397984	1399852	S. alba	Chr3	1658152	1662537
L. speciosa	Chr2	1447355	1448437	S. alba	Chr3	1693421	1694488
L. speciosa	Chr2	1458707	1460465	S. alba	Chr3	1720882	1722407
L. speciosa	Chr2	1461896	1464804	S. alba	Chr3	1723034	1726836
L. speciosa	Chr2	1491096	1493369	S. alba	Chr3	1734918	1737800
L. speciosa	Chr2	1497487	1500290	S. alba	Chr3	1744867	1746800
L. speciosa	Chr2	1504325	1510994	S. alba	Chr3	1749295	1755171
L. speciosa	Chr2	1544273	1548917	S. alba	Chr3	1783171	1787682
L. speciosa	Chr2	1555196	1558012	S. alba	Chr3	1801476	1803628
L. speciosa	Chr2	1576524	1578090	S. alba	Chr3	1809550	1811371
L. speciosa	Chr2	1590086	1590892	S. alba	Chr3	1812557	1813468
L. speciosa	Chr2	1593938	1595287	S. alba	Chr3	1824147	1825717
L. speciosa	Chr2	1614951	1616792	S. alba	Chr3	1833136	1837915
L. speciosa	Chr2	1624970	1628219	S. alba	Chr3	1849829	1854595
L. speciosa	Chr2	1675263	1675784	S. alba	Chr3	1955989	1956492
L. speciosa	Chr2	1686446	1687678	S. alba	Chr3	1959347	1960586
L. speciosa	Chr2	1729697	1736965	S. alba	Chr3	2019305	2026047
L. speciosa	Chr2	1738983	1741398	S. alba	Chr3	2027317	2030961
L. speciosa	Chr2	1755860	1763680	S. alba	Chr3	2036039	2043060
L. speciosa	Chr2	1764501	1765112	S. alba	Chr3	2047284	2048597
L. speciosa	Chr2	1791524	1793465	S. alba	Chr3	2051106	2052949
L. speciosa	Chr2	1800748	1803148	S. alba	Chr3	2058172	2060469
L. speciosa	Chr2	1813602	1816372	S. alba	Chr3	2076528	2079772
L. speciosa	Chr2	1859149	1859874	S. alba	Chr3	2138658	2139392
L. speciosa	Chr2	1862048	1863360	S. alba	Chr3	2140435	2141370
L. speciosa	Chr2	1864166	1865184	S. alba	Chr3	2142081	2143187
L. speciosa	Chr2	1894778	1897115	S. alba	Chr3	2145431	2147824
L. speciosa	Chr2	2017065	2017592	S. alba	Chr3	2192003	2192668
L. speciosa	Chr2	2036349	2041514	S. alba	Chr3	2207904	2212962
L. speciosa	Chr2	2053120	2054016	S. alba	Chr3	2221729	2225241
L. speciosa	Chr2	2060358	2061010	S. alba	Chr3	2232384	2233251
L. speciosa	Chr2	2071212	2074249	S. alba	Chr3	2244264	2246388
L. speciosa	Chr2	2109606	2112358	S. alba	Chr3	2266436	2273517
L. speciosa	Chr2	2119413	2120707	S. alba	Chr3	2286196	2286642
L. speciosa	Chr2	2122196	2126464	S. alba	Chr3	2288195	2292519
L. speciosa	Chr2	2136590	2140702	S. alba	Chr3	2306216	2307826
L. speciosa	Chr2	2188700	2191798	S. alba	Chr3	2350986	2355850
L. speciosa	Chr2	2192065	2194059	S. alba	Chr3	2359543	2361432
L. speciosa	Chr2	2196921	2198033	S. alba	Chr3	2364110	2365282
L. speciosa	Chr2	2227104	2229942	S. alba	Chr3	2394886	2397674
L. speciosa	Chr2	2240842	2243490	S. alba	Chr3	2403285	2405453
L. speciosa	Chr2	2286367	2287966	S. alba	Chr3	2406756	2408291
L. speciosa	Chr2	2447059	2450716	S. alba	Chr3	2524442	2527537
L. speciosa	Chr2	2451612	2452375	S. alba	Chr3	2529502	2530303
L. speciosa	Chr2	2461069	2463368	S. alba	Chr3	2538785	2540402
L. speciosa	Chr2	2472401	2474533	S. alba	Chr3	2561534	2564365
L. speciosa	Chr2	2519099	2519539	S. alba	Chr3	2601283	2601723
L. speciosa	Chr2	2540403	2542517	S. alba	Chr3	2607368	2609680
L. speciosa	Chr2	2543815	2545685	S. alba	Chr3	2616381	2618624
L. speciosa	Chr2	2567333	2571000	S. alba	Chr3	2627732	2631092
L. speciosa	Chr2	2616108	2620698	S. alba	Chr3	2640950	2645826
L. speciosa	Chr2	2654865	2660778	S. alba	Chr3	2646072	2648341
L. speciosa	Chr2	2663229	2668447	S. alba	Chr3	2652248	2657452
L. speciosa	Chr2	2705792	2707885	S. alba	Chr3	2673363	2675444
L. speciosa	Chr2	2709747	2710895	S. alba	Chr3	2678741	2679997
L. speciosa	Chr2	2762078	2766827	S. alba	Chr3	2693931	2698840
L. speciosa	Chr2	2767865	2772067	S. alba	Chr3	2704658	2708447
L. speciosa	Chr2	2785858	2788455	S. alba	Chr3	2709083	2713413
L. speciosa	Chr2	2840500	2840982	S. alba	Chr3	2764819	2766017
L. speciosa	Chr2	2888012	2889511	S. alba	Chr3	2768586	2770127
L. speciosa	Chr2	2898969	2908794	S. alba	Chr3	2775818	2784895
L. speciosa	Chr2	2923482	2926367	S. alba	Chr3	2799715	2802315
L. speciosa	Chr2	2927942	2936552	S. alba	Chr3	2804892	2811659
L. speciosa	Chr2	2968564	2970094	S. alba	Chr3	2816726	2818234
L. speciosa	Chr2	2991201	2994846	S. alba	Chr3	2821534	2826048
L. speciosa	Chr2	3006159	3008304	S. alba	Chr3	2832689	2836091
L. speciosa	Chr2	3032004	3034139	S. alba	Chr3	2845682	2849416
L. speciosa	Chr2	3088832	3089167	S. alba	Chr3	2915226	2915714
L. speciosa	Chr2	3097700	3099766	S. alba	Chr3	2949853	2950296
L. speciosa	Chr2	3102550	3104116	S. alba	Chr3	2963073	2967983
L. speciosa	Chr2	3154266	3156498	S. alba	Chr3	3025224	3027344
L. speciosa	Chr2	3166071	3168864	S. alba	Chr3	3036098	3038894
L. speciosa	Chr2	3175644	3178856	S. alba	Chr3	3044357	3047591
L. speciosa	Chr2	3197002	3197979	S. alba	Chr3	3068083	3069102
L. speciosa	Chr2	3228027	3228419	S. alba	Chr3	3103421	3103828
L. speciosa	Chr2	3247553	3253452	S. alba	Chr3	3117736	3123611
L. speciosa	Chr2	3256860	3258730	S. alba	Chr3	3125312	3128703
L. speciosa	Chr2	3266703	3270067	S. alba	Chr3	3128735	3132147
L. speciosa	Chr2	3273346	3274278	S. alba	Chr3	3134199	3135131
L. speciosa	Chr2	3321472	3324628	S. alba	Chr3	3137132	3141230
L. speciosa	Chr2	3383428	3384099	S. alba	Chr3	3152173	3157812
L. speciosa	Chr2	3386381	3387963	S. alba	Chr3	3158232	3159937
L. speciosa	Chr2	3389498	3392737	S. alba	Chr3	3162666	3166893
L. speciosa	Chr2	3512149	3513195	S. alba	Chr3	3252382	3253431
L. speciosa	Chr2	3532509	3533441	S. alba	Chr3	3273016	3275475
L. speciosa	Chr2	3539581	3544672	S. alba	Chr3	3278835	3282950
L. speciosa	Chr2	3546778	3549803	S. alba	Chr3	3283950	3287718
L. speciosa	Chr2	3573424	3577044	S. alba	Chr3	3312041	3315256
L. speciosa	Chr2	3597377	3601906	S. alba	Chr3	3335944	3348017
L. speciosa	Chr2	3603441	3607918	S. alba	Chr3	3348526	3353272
L. speciosa	Chr2	3733139	3736052	S. alba	Chr3	3401789	3408031
L. speciosa	Chr2	3753059	3755280	S. alba	Chr3	3415506	3418053
L. speciosa	Chr2	3761640	3765405	S. alba	Chr3	3421777	3424831
L. speciosa	Chr2	3782739	3792314	S. alba	Chr3	3428812	3431946
L. speciosa	Chr2	3834510	3839077	S. alba	Chr3	3449299	3451547
L. speciosa	Chr2	3842639	3845226	S. alba	Chr3	3454169	3456970
L. speciosa	Chr2	3918581	3920778	S. alba	Chr3	3485350	3486890
L. speciosa	Chr2	3997171	4004001	S. alba	Chr3	3519211	3519642
L. speciosa	Chr2	4033824	4034699	S. alba	Chr3	3545517	3546383
L. speciosa	Chr2	4048322	4049674	S. alba	Chr3	3552803	3557165
L. speciosa	Chr2	4096339	4100471	S. alba	Chr3	3585597	3587108
L. speciosa	Chr2	4318526	4323530	S. alba	Chr3	3647620	3650393
L. speciosa	Chr2	4335893	4336486	S. alba	Chr3	3701269	3701895
L. speciosa	Chr2	4410851	4412454	S. alba	Chr3	3722535	3731105
L. speciosa	Chr2	4484844	4499203	S. alba	Chr3	3752369	3759376
L. speciosa	Chr2	4532629	4535090	S. alba	Chr3	3764081	3769374
L. speciosa	Chr2	4596283	4599326	S. alba	Chr3	3850111	3854508
L. speciosa	Chr2	4638728	4639216	S. alba	Chr3	3868825	3869358
L. speciosa	Chr2	4844652	4846678	S. alba	Chr3	3941815	3943769
L. speciosa	Chr2	4880030	4883759	S. alba	Chr3	3948384	3951647
L. speciosa	Chr2	4919478	4920427	S. alba	Chr3	3973242	3974715
L. speciosa	Chr2	4952341	4955718	S. alba	Chr3	4003785	4006680
L. speciosa	Chr2	74413	84877	S. alba	Chr3	88450	97860
L. speciosa	Chr2	86477	89549	S. alba	Chr3	127460	129607
L. speciosa	Chr2	91514	92799	S. alba	Chr3	145097	147142
L. speciosa	Chr2	116868	117275	S. alba	Chr3	153859	154287
L. speciosa	Chr2	144037	147114	S. alba	Chr3	196498	201527
L. speciosa	Chr2	257838	258452	S. alba	Chr3	304500	305090
L. speciosa	Chr2	269754	280562	S. alba	Chr3	315882	327082
L. speciosa	Chr2	301971	304549	S. alba	Chr3	339467	344164
L. speciosa	Chr2	326544	327419	S. alba	Chr3	400283	402967
L. speciosa	Chr2	330599	332584	S. alba	Chr3	432324	434303
L. speciosa	Chr2	336998	339672	S. alba	Chr3	462277	465688
L. speciosa	Chr2	342743	349701	S. alba	Chr3	467941	473200
L. speciosa	Chr2	353982	357987	S. alba	Chr3	492348	493079
L. speciosa	Chr2	359661	362606	S. alba	Chr3	525304	528222
L. speciosa	Chr2	393835	397222	S. alba	Chr3	579436	582844
L. speciosa	Chr2	399279	400330	S. alba	Chr3	584412	585178
L. speciosa	Chr2	442997	445201	S. alba	Chr3	661974	665415
L. speciosa	Chr2	448087	449973	S. alba	Chr3	675894	678248
L. speciosa	Chr2	475250	477370	S. alba	Chr3	690037	692525
L. speciosa	Chr2	478347	479633	S. alba	Chr3	697216	698523
L. speciosa	Chr2	491491	494837	S. alba	Chr3	702992	707812
L. speciosa	Chr2	503611	506628	S. alba	Chr3	727601	730426
L. speciosa	Chr2	518708	521202	S. alba	Chr3	732338	735491
L. speciosa	Chr2	527057	527914	S. alba	Chr3	750633	751495
L. speciosa	Chr2	534445	534932	S. alba	Chr3	758972	759502
L. speciosa	Chr2	537198	539461	S. alba	Chr3	766568	768399
L. speciosa	Chr2	540750	543694	S. alba	Chr3	769098	775476
L. speciosa	Chr2	554904	556029	S. alba	Chr3	792468	793609
L. speciosa	Chr2	558262	559329	S. alba	Chr3	830686	832043
L. speciosa	Chr2	569887	571802	S. alba	Chr3	864627	866759
L. speciosa	Chr2	574275	575120	S. alba	Chr3	872427	875012
L. speciosa	Chr2	579172	579782	S. alba	Chr3	877801	878946
L. speciosa	Chr2	616604	617257	S. alba	Chr3	888313	888733
L. speciosa	Chr2	621001	627211	S. alba	Chr3	904824	911398
L. speciosa	Chr2	642854	643441	S. alba	Chr3	939814	941744
L. speciosa	Chr2	645080	646186	S. alba	Chr3	942824	944017
L. speciosa	Chr2	647375	650879	S. alba	Chr3	944312	948626
L. speciosa	Chr2	652400	652940	S. alba	Chr3	968523	969126
L. speciosa	Chr2	679689	681046	S. alba	Chr3	982835	985031
L. speciosa	Chr2	684820	685368	S. alba	Chr3	988659	989183
L. speciosa	Chr2	792131	795667	S. alba	Chr3	1079783	1083643
L. speciosa	Chr2	856561	857985	S. alba	Chr3	1192852	1194281
L. speciosa	Chr2	863425	867209	S. alba	Chr3	1196736	1200638
L. speciosa	Chr2	869058	869624	S. alba	Chr3	1203104	1203676
L. speciosa	Chr2	883320	884267	S. alba	Chr3	1208562	1209653
L. speciosa	Chr2	890247	890627	S. alba	Chr3	1214465	1215364
L. speciosa	Chr2	898083	898690	S. alba	Chr3	1222999	1223476
L. speciosa	Chr2	908024	911846	S. alba	Chr3	1236641	1240271
L. speciosa	Chr2	912714	913496	S. alba	Chr3	1240752	1241606
L. speciosa	Chr2	914682	916382	S. alba	Chr3	1249521	1251163
L. speciosa	Chr2	921938	925237	S. alba	Chr3	1252663	1255921
L. speciosa	Chr2	925302	927473	S. alba	Chr3	1256546	1258076
L. speciosa	Chr2	933706	936521	S. alba	Chr3	1259443	1262717
L. speciosa	Chr2	952710	955218	S. alba	Chr3	1277569	1280503
L. speciosa	Chr2	963026	963496	S. alba	Chr3	1284327	1285841
L. speciosa	Chr2	968703	972119	S. alba	Chr3	1297536	1307321
L. speciosa	Chr2	1001507	1003732	S. alba	Chr3	1336635	1348760
L. speciosa	Chr2	1013836	1014954	S. alba	Chr3	1373044	1374345
L. speciosa	Chr2	1078204	1078629	S. alba	Chr3	1403037	1403462
L. speciosa	Chr2	1091615	1092949	S. alba	Chr3	1407839	1409272
L. speciosa	Chr2	1129264	1133468	S. alba	Chr3	1431929	1437325
L. speciosa	Chr2	8236959	8240032	S. alba	Chr3	11244344	11247425
L. speciosa	Chr2	8399336	8400346	S. alba	Chr3	11304529	11306196
L. speciosa	Chr2	8541649	8542083	S. alba	Chr3	11405498	11405986
L. speciosa	Chr2	8611206	8614553	S. alba	Chr3	11552591	11554343
L. speciosa	Chr2	8638848	8645695	S. alba	Chr3	11638853	11646059
L. speciosa	Chr2	8673407	8674120	S. alba	Chr3	11693088	11694458
L. speciosa	Chr2	8690543	8692728	S. alba	Chr3	11731661	11733618
L. speciosa	Chr2	8797121	8804378	S. alba	Chr3	11818250	11825170
L. speciosa	Chr2	8834731	8835688	S. alba	Chr3	11874784	11875988
L. speciosa	Chr2	8842875	8844518	S. alba	Chr3	11895226	11896819
L. speciosa	Chr2	8848859	8849570	S. alba	Chr3	11904090	11905798
L. speciosa	Chr2	8866963	8872460	S. alba	Chr3	11921726	11924043
L. speciosa	Chr2	8883887	8885611	S. alba	Chr3	11935258	11936976
L. speciosa	Chr2	8901413	8905075	S. alba	Chr3	11949053	11951985
L. speciosa	Chr2	8938395	8940553	S. alba	Chr3	11984855	11997633
L. speciosa	Chr2	9144566	9150604	S. alba	Chr3	12103527	12110254
L. speciosa	Chr2	9329898	9331677	S. alba	Chr3	12160135	12164166
L. speciosa	Chr2	9336639	9338752	S. alba	Chr3	12181814	12184052
L. speciosa	Chr2	9346710	9347738	S. alba	Chr3	12208121	12209143
L. speciosa	Chr2	9355648	9357933	S. alba	Chr3	12213617	12213885
L. speciosa	Chr2	9414427	9414792	S. alba	Chr3	12221449	12221934
L. speciosa	Chr2	9434614	9435114	S. alba	Chr3	12250703	12251332
L. speciosa	Chr2	9469917	9472764	S. alba	Chr3	12354488	12356769
L. speciosa	Chr2	9479626	9481236	S. alba	Chr3	12363821	12365640
L. speciosa	Chr2	9519907	9525143	S. alba	Chr3	12404323	12409372
L. speciosa	Chr2	9550856	9552913	S. alba	Chr3	12484846	12487048
L. speciosa	Chr2	9564290	9566468	S. alba	Chr3	12506770	12510236
L. speciosa	Chr2	9580181	9582247	S. alba	Chr3	12549048	12551200
L. speciosa	Chr2	9636407	9637018	S. alba	Chr3	12609886	12610449
L. speciosa	Chr2	9642756	9645774	S. alba	Chr3	12631820	12634818
L. speciosa	Chr2	9666376	9668501	S. alba	Chr3	12678047	12680335
L. speciosa	Chr2	9683597	9685565	S. alba	Chr3	12696102	12698323
L. speciosa	Chr2	9697569	9700862	S. alba	Chr3	12730255	12733357
L. speciosa	Chr2	9713799	9716321	S. alba	Chr3	12738890	12742707
L. speciosa	Chr2	9764719	9767262	S. alba	Chr3	12782960	12787042
L. speciosa	Chr2	9782569	9783228	S. alba	Chr3	12797226	12799141
L. speciosa	Chr2	6262429	6263076	S. alba	Chr3	4902577	4903242
L. speciosa	Chr2	6336609	6337079	S. alba	Chr3	4895951	4896403
L. speciosa	Chr2	6407379	6408446	S. alba	Chr3	4880928	4885966
L. speciosa	Chr2	6486277	6486621	S. alba	Chr3	4864342	4864668
L. speciosa	Chr2	6549444	6562757	S. alba	Chr3	4808674	4818575
L. speciosa	Chr2	6571736	6572074	S. alba	Chr3	4804694	4804981
L. speciosa	Chr2	6578529	6578858	S. alba	Chr3	4797086	4797436
L. speciosa	Chr2	6664274	6668300	S. alba	Chr3	4779503	4783963
L. speciosa	Chr2	6708862	6711021	S. alba	Chr3	4761661	4763207
L. speciosa	Chr2	6887541	6891178	S. alba	Chr3	4678833	4682049
L. speciosa	Chr2	6900094	6903564	S. alba	Chr3	4670006	4675556
L. speciosa	Chr2	6941472	6942263	S. alba	Chr3	4668638	4669033
L. speciosa	Chr2	7103818	7106268	S. alba	Chr3	4585570	4596294
L. speciosa	Chr2	7137793	7140081	S. alba	Chr3	4580079	4582449
L. speciosa	Chr2	7171528	7175663	S. alba	Chr3	4567946	4574298
L. speciosa	Chr2	7242841	7249262	S. alba	Chr3	4524627	4528628
L. speciosa	Chr2	7288994	7295005	S. alba	Chr3	4477602	4483556
L. speciosa	Chr2	7339479	7345826	S. alba	Chr3	4437230	4445323
L. speciosa	Chr2	7348734	7350314	S. alba	Chr3	4429046	4429608
L. speciosa	Chr2	7542800	7544581	S. alba	Chr3	4359372	4366532
L. speciosa	Chr2	7650599	7651162	S. alba	Chr3	4299517	4300083
L. speciosa	Chr2	7663539	7667728	S. alba	Chr3	4290222	4294958
L. speciosa	Chr2	69528	73259	S. alba	Chr6	12749810	12753565
L. speciosa	Chr2	94638	98434	S. alba	Chr6	12701520	12705190
L. speciosa	Chr2	112604	113761	S. alba	Chr6	12671713	12674000
L. speciosa	Chr2	118535	125621	S. alba	Chr6	12647518	12657509
L. speciosa	Chr2	144037	147114	S. alba	Chr6	12637121	12643900
L. speciosa	Chr2	148798	149430	S. alba	Chr6	12627173	12627808
L. speciosa	Chr2	186588	189240	S. alba	Chr6	12576684	12579210
L. speciosa	Chr2	193024	197140	S. alba	Chr6	12551448	12555407
L. speciosa	Chr2	201164	202480	S. alba	Chr6	12544603	12545878
L. speciosa	Chr2	213210	219089	S. alba	Chr6	12498474	12501196
L. speciosa	Chr2	233263	239046	S. alba	Chr6	12475684	12481360
L. speciosa	Chr2	257838	258452	S. alba	Chr6	12459061	12459654
L. speciosa	Chr2	266438	269071	S. alba	Chr6	12427072	12434479
L. speciosa	Chr2	326544	327419	S. alba	Chr6	12328034	12330873
L. speciosa	Chr2	336998	339672	S. alba	Chr6	12269540	12272015
L. speciosa	Chr2	353982	357987	S. alba	Chr6	12247339	12248157
L. speciosa	Chr2	381751	385307	S. alba	Chr6	12182031	12185911
L. speciosa	Chr2	393835	397222	S. alba	Chr6	12175414	12181533
L. speciosa	Chr2	423594	428689	S. alba	Chr6	12151176	12157090
L. speciosa	Chr2	430926	433464	S. alba	Chr6	12147909	12150089
L. speciosa	Chr2	478347	479633	S. alba	Chr6	12139366	12141230
L. speciosa	Chr2	522964	524813	S. alba	Chr6	12128553	12130708
L. speciosa	Chr2	534445	534932	S. alba	Chr6	12115752	12120285
L. speciosa	Chr2	537198	539461	S. alba	Chr6	12102868	12105356
L. speciosa	Chr2	546323	547324	S. alba	Chr6	12099562	12101071
L. speciosa	Chr2	549029	550519	S. alba	Chr6	12085792	12087309
L. speciosa	Chr2	662729	664980	S. alba	Chr6	11928410	11932303
L. speciosa	Chr2	679689	681046	S. alba	Chr6	11910519	11915350
L. speciosa	Chr2	688016	697160	S. alba	Chr6	11900062	11909825
L. speciosa	Chr2	712551	713288	S. alba	Chr6	11883312	11884064
L. speciosa	Chr2	734003	736733	S. alba	Chr6	11856952	11860019
L. speciosa	Chr2	747198	749968	S. alba	Chr6	11841234	11842337
L. speciosa	Chr2	752435	753599	S. alba	Chr6	11829648	11832519
L. speciosa	Chr2	787164	790013	S. alba	Chr6	11808747	11811482
L. speciosa	Chr2	826899	828847	S. alba	Chr6	11775851	11777514
L. speciosa	Chr2	851778	852841	S. alba	Chr6	11709862	11710604
L. speciosa	Chr2	859218	861919	S. alba	Chr6	11691788	11694680
L. speciosa	Chr2	890247	890627	S. alba	Chr6	11667896	11668852
L. speciosa	Chr2	898083	898690	S. alba	Chr6	11658118	11658710
L. speciosa	Chr2	908024	911846	S. alba	Chr6	11643815	11645022
L. speciosa	Chr2	925302	927473	S. alba	Chr6	11637271	11638058
L. speciosa	Chr2	928094	930029	S. alba	Chr6	11634543	11635729
L. speciosa	Chr2	978313	981039	S. alba	Chr6	11593291	11596253
L. speciosa	Chr2	982352	982687	S. alba	Chr6	11591104	11591433
L. speciosa	Chr2	1004142	1006953	S. alba	Chr6	11571145	11582500
L. speciosa	Chr2	1018937	1019482	S. alba	Chr6	11531831	11532382
L. speciosa	Chr2	1023361	1024806	S. alba	Chr6	11520889	11523849
L. speciosa	Chr2	1031808	1032577	S. alba	Chr6	11516053	11516801
L. speciosa	Chr2	1059723	1063744	S. alba	Chr6	11480018	11487911
L. speciosa	Chr2	1087005	1091240	S. alba	Chr6	11458183	11462589
L. speciosa	Chr2	1098306	1100883	S. alba	Chr6	11455490	11456646
L. speciosa	Chr2	1104724	1106778	S. alba	Chr6	11448233	11450579
L. speciosa	Chr2	1110515	1113598	S. alba	Chr6	11438437	11443013
L. speciosa	Chr2	1115748	1119160	S. alba	Chr6	11427770	11437877
L. speciosa	Chr2	1145188	1149007	S. alba	Chr6	11414463	11425241
L. speciosa	Chr2	1184522	1185731	S. alba	Chr6	11408097	11411025
L. speciosa	Chr2	1281658	1283895	S. alba	Chr6	11364209	11367132
L. speciosa	Chr2	1288844	1290760	S. alba	Chr6	11354911	11357061
L. speciosa	Chr2	1329743	1330555	S. alba	Chr6	11308066	11309199
L. speciosa	Chr2	1333741	1335417	S. alba	Chr6	11302618	11303198
L. speciosa	Chr2	1370433	1371149	S. alba	Chr6	11242887	11243387
L. speciosa	Chr2	1397984	1399852	S. alba	Chr6	11233463	11237140
L. speciosa	Chr2	1437071	1439311	S. alba	Chr6	11222878	11224395
L. speciosa	Chr2	1447355	1448437	S. alba	Chr6	11220401	11221468
L. speciosa	Chr2	1458707	1460465	S. alba	Chr6	11203672	11204279
L. speciosa	Chr2	1521924	1523915	S. alba	Chr6	11173103	11174706
L. speciosa	Chr2	1531836	1534670	S. alba	Chr6	11152528	11156179
L. speciosa	Chr2	1544273	1548917	S. alba	Chr6	11135051	11137646
L. speciosa	Chr2	1555196	1558012	S. alba	Chr6	11123047	11128188
L. speciosa	Chr2	1572107	1572898	S. alba	Chr6	11109670	11112759
L. speciosa	Chr2	1624970	1628219	S. alba	Chr6	11095507	11097227
L. speciosa	Chr2	1662101	1662950	S. alba	Chr6	11089042	11090704
L. speciosa	Chr2	1686446	1687678	S. alba	Chr6	11072427	11073691
L. speciosa	Chr2	1700669	1701196	S. alba	Chr6	11055900	11056421
L. speciosa	Chr2	1755860	1763680	S. alba	Chr6	11004470	11023565
L. speciosa	Chr2	1772908	1774132	S. alba	Chr6	10988151	10989130
L. speciosa	Chr2	1791524	1793465	S. alba	Chr6	10943893	10945745
L. speciosa	Chr2	1848155	1850457	S. alba	Chr6	10924566	10929879
L. speciosa	Chr2	1904641	1909052	S. alba	Chr6	10876087	10879154
L. speciosa	Chr2	1915035	1918583	S. alba	Chr6	10866751	10870031
L. speciosa	Chr2	1952658	1956701	S. alba	Chr6	10849207	10853738
L. speciosa	Chr2	1978102	1979187	S. alba	Chr6	10832109	10833207
L. speciosa	Chr2	1981088	1994100	S. alba	Chr6	10827568	10830203
L. speciosa	Chr2	2008567	2010760	S. alba	Chr6	10805006	10808803
L. speciosa	Chr2	2027486	2030814	S. alba	Chr6	10800707	10804529
L. speciosa	Chr2	2099143	2100108	S. alba	Chr6	10758307	10759329
L. speciosa	Chr2	2141995	2153274	S. alba	Chr6	10709875	10720488
L. speciosa	Chr2	2196921	2198033	S. alba	Chr6	10679576	10680712
L. speciosa	Chr2	2227104	2229942	S. alba	Chr6	10654897	10656026
L. speciosa	Chr2	2249436	2250477	S. alba	Chr6	10644368	10644804
L. speciosa	Chr2	2319583	2324015	S. alba	Chr6	10627609	10631052
L. speciosa	Chr2	2330601	2332023	S. alba	Chr6	10621020	10622399
L. speciosa	Chr2	2411582	2412642	S. alba	Chr6	10525549	10526710
L. speciosa	Chr2	2451612	2452375	S. alba	Chr6	10491291	10494445
L. speciosa	Chr2	2493164	2493746	S. alba	Chr6	10483782	10484372
L. speciosa	Chr2	2519099	2519539	S. alba	Chr6	10456564	10457004
L. speciosa	Chr2	2531106	2532674	S. alba	Chr6	10437829	10439452
L. speciosa	Chr2	2562108	2563481	S. alba	Chr6	10410253	10412462
L. speciosa	Chr2	2580096	2581070	S. alba	Chr6	10389260	10391062
L. speciosa	Chr2	2684131	2685916	S. alba	Chr6	10353507	10354256
L. speciosa	Chr2	2695811	2697624	S. alba	Chr6	10328500	10330322
L. speciosa	Chr2	2798950	2800658	S. alba	Chr6	10302041	10308497
L. speciosa	Chr2	2821771	2823267	S. alba	Chr6	10291080	10291940
L. speciosa	Chr2	2828542	2832631	S. alba	Chr6	10282321	10286805
L. speciosa	Chr2	2888012	2889511	S. alba	Chr6	10271506	10273005
L. speciosa	Chr2	2898969	2908794	S. alba	Chr6	10261390	10270194
L. speciosa	Chr2	2927942	2936552	S. alba	Chr6	10242097	10250752
L. speciosa	Chr2	2955968	2957604	S. alba	Chr6	10237127	10239182
L. speciosa	Chr2	2977640	2982237	S. alba	Chr6	10218295	10223395
L. speciosa	Chr2	2991201	2994846	S. alba	Chr6	10202130	10206002
L. speciosa	Chr2	3006159	3008304	S. alba	Chr6	10182672	10184793
L. speciosa	Chr2	3032004	3034139	S. alba	Chr6	10170587	10172750
L. speciosa	Chr2	3068522	3073835	S. alba	Chr6	10146968	10151358
L. speciosa	Chr2	3097700	3099766	S. alba	Chr6	10078354	10081314
L. speciosa	Chr2	3102550	3104116	S. alba	Chr6	10073526	10075324
L. speciosa	Chr2	3120422	3126067	S. alba	Chr6	10041613	10048095
L. speciosa	Chr2	3127429	3130731	S. alba	Chr6	10007678	10011262
L. speciosa	Chr2	3154266	3156498	S. alba	Chr6	9993664	9994928
L. speciosa	Chr2	3175644	3178856	S. alba	Chr6	9982485	9987897
L. speciosa	Chr2	3204901	3207618	S. alba	Chr6	9959663	9962108
L. speciosa	Chr2	3210081	3216426	S. alba	Chr6	9943853	9953671
L. speciosa	Chr2	3256860	3258730	S. alba	Chr6	9907409	9910826
L. speciosa	Chr2	3260597	3265307	S. alba	Chr6	9901628	9906236
L. speciosa	Chr2	3266703	3270067	S. alba	Chr6	9891915	9897671
L. speciosa	Chr2	3281836	3291516	S. alba	Chr6	9883755	9890557
L. speciosa	Chr2	3321472	3324628	S. alba	Chr6	9867379	9875921
L. speciosa	Chr2	3332891	3333319	S. alba	Chr6	9845159	9846491
L. speciosa	Chr2	3383428	3384099	S. alba	Chr6	9816634	9817302
L. speciosa	Chr2	3386381	3387963	S. alba	Chr6	9815013	9815567
L. speciosa	Chr2	3416018	3420206	S. alba	Chr6	9751589	9754600
L. speciosa	Chr2	3440074	3441132	S. alba	Chr6	9740171	9742670
L. speciosa	Chr2	3539581	3544672	S. alba	Chr6	9677222	9680034
L. speciosa	Chr2	3546778	3549803	S. alba	Chr6	9673513	9676274
L. speciosa	Chr2	3597377	3601906	S. alba	Chr6	9632627	9637207
L. speciosa	Chr2	3663052	3667826	S. alba	Chr6	9587560	9595051
L. speciosa	Chr2	3722328	3723832	S. alba	Chr6	9556720	9557999
L. speciosa	Chr2	3733139	3736052	S. alba	Chr6	9548061	9551923
L. speciosa	Chr2	3768338	3770075	S. alba	Chr6	9537011	9538767
L. speciosa	Chr2	3842639	3845226	S. alba	Chr6	9516766	9521209
L. speciosa	Chr2	3848131	3852079	S. alba	Chr6	9511590	9515076
L. speciosa	Chr2	3918581	3920778	S. alba	Chr6	9487574	9493748
L. speciosa	Chr2	46336	49638	S. alba	Chr8	8674839	8681540
L. speciosa	Chr2	53157	62295	S. alba	Chr8	8681977	8688548
L. speciosa	Chr2	69528	73259	S. alba	Chr8	8704648	8711369
L. speciosa	Chr2	86477	89549	S. alba	Chr8	8716504	8719944
L. speciosa	Chr2	91514	92799	S. alba	Chr8	8731066	8732734
L. speciosa	Chr2	94638	98434	S. alba	Chr8	8736602	8738430
L. speciosa	Chr2	99426	100772	S. alba	Chr8	8759883	8761223
L. speciosa	Chr2	105834	106424	S. alba	Chr8	8766426	8767025
L. speciosa	Chr2	112604	113761	S. alba	Chr8	8773560	8775903
L. speciosa	Chr2	116868	117275	S. alba	Chr8	8778707	8779156
L. speciosa	Chr2	129423	130289	S. alba	Chr8	8799279	8800103
L. speciosa	Chr2	136170	140448	S. alba	Chr8	8804624	8807344
L. speciosa	Chr2	148798	149430	S. alba	Chr8	8813228	8813878
L. speciosa	Chr2	151866	154217	S. alba	Chr8	8816197	8818429
L. speciosa	Chr2	180144	184113	S. alba	Chr8	8836068	8839614
L. speciosa	Chr2	186588	189240	S. alba	Chr8	8847288	8849150
L. speciosa	Chr2	193024	197140	S. alba	Chr8	8854021	8858317
L. speciosa	Chr2	198447	199875	S. alba	Chr8	8859976	8860939
L. speciosa	Chr2	224725	227846	S. alba	Chr8	8886399	8892374
L. speciosa	Chr2	229098	230549	S. alba	Chr8	8893670	8896098
L. speciosa	Chr2	233263	239046	S. alba	Chr8	8901063	8902180
L. speciosa	Chr2	253450	255893	S. alba	Chr8	8910511	8912955
L. speciosa	Chr2	257838	258452	S. alba	Chr8	8914676	8915215
L. speciosa	Chr2	266438	269071	S. alba	Chr8	8924730	8927290
L. speciosa	Chr2	269754	280562	S. alba	Chr8	8927961	8938665
L. speciosa	Chr2	282305	288514	S. alba	Chr8	8939670	8945941
L. speciosa	Chr2	295906	299771	S. alba	Chr8	8948336	8956930
L. speciosa	Chr2	305600	306763	S. alba	Chr8	8957836	8958991
L. speciosa	Chr2	312156	313252	S. alba	Chr8	8965344	8966539
L. speciosa	Chr2	314004	315427	S. alba	Chr8	8967130	8968599
L. speciosa	Chr2	342743	349701	S. alba	Chr8	8991810	8996766
L. speciosa	Chr2	359661	362606	S. alba	Chr8	9004605	9009149
L. speciosa	Chr2	369666	371065	S. alba	Chr8	9012729	9015561
L. speciosa	Chr2	376329	377036	S. alba	Chr8	9019406	9021591
L. speciosa	Chr2	393835	397222	S. alba	Chr8	9024918	9029326
L. speciosa	Chr2	399279	400330	S. alba	Chr8	9031914	9036223
L. speciosa	Chr2	402364	405487	S. alba	Chr8	9036485	9041098
L. speciosa	Chr2	423594	428689	S. alba	Chr8	9055135	9058765
L. speciosa	Chr2	430926	433464	S. alba	Chr8	9060125	9062421
L. speciosa	Chr2	436304	442367	S. alba	Chr8	9062967	9069638
L. speciosa	Chr2	442997	445201	S. alba	Chr8	9070671	9072875
L. speciosa	Chr2	457572	461108	S. alba	Chr8	9079766	9084042
L. speciosa	Chr2	462612	463295	S. alba	Chr8	9085200	9090170
L. speciosa	Chr2	467317	469343	S. alba	Chr8	9090782	9092807
L. speciosa	Chr2	475250	477370	S. alba	Chr8	9099183	9101354
L. speciosa	Chr2	491491	494837	S. alba	Chr8	9112208	9117581
L. speciosa	Chr2	503611	506628	S. alba	Chr8	9128084	9130948
L. speciosa	Chr2	509106	514830	S. alba	Chr8	9132559	9139589
L. speciosa	Chr2	518708	521202	S. alba	Chr8	9140274	9143084
L. speciosa	Chr2	522964	524813	S. alba	Chr8	9143333	9144309
L. speciosa	Chr2	534445	534932	S. alba	Chr8	9155728	9157875
L. speciosa	Chr2	537198	539461	S. alba	Chr8	9160856	9163045
L. speciosa	Chr2	546323	547324	S. alba	Chr8	9168731	9170523
L. speciosa	Chr2	549029	550519	S. alba	Chr8	9181801	9183292
L. speciosa	Chr2	554904	556029	S. alba	Chr8	9189592	9192756
L. speciosa	Chr2	558262	559329	S. alba	Chr8	9198596	9199815
L. speciosa	Chr2	565887	568009	S. alba	Chr8	9204614	9206811
L. speciosa	Chr2	569887	571802	S. alba	Chr8	9207762	9210706
L. speciosa	Chr2	579172	579782	S. alba	Chr8	9215414	9218078
L. speciosa	Chr2	621001	627211	S. alba	Chr8	9251413	9267129
L. speciosa	Chr2	645080	646186	S. alba	Chr8	9280222	9285733
L. speciosa	Chr2	655392	659284	S. alba	Chr8	9300139	9305968
L. speciosa	Chr2	662729	664980	S. alba	Chr8	9310331	9311039
L. speciosa	Chr2	672171	674881	S. alba	Chr8	9323147	9326035
L. speciosa	Chr2	679689	681046	S. alba	Chr8	9330301	9333019
L. speciosa	Chr2	684820	685368	S. alba	Chr8	9334812	9336976
L. speciosa	Chr2	688016	697160	S. alba	Chr8	9337635	9347660
L. speciosa	Chr2	712551	713288	S. alba	Chr8	9362773	9363522
L. speciosa	Chr2	734003	736733	S. alba	Chr8	9388538	9391368
L. speciosa	Chr2	754329	756976	S. alba	Chr8	9421649	9425452
L. speciosa	Chr2	772857	776725	S. alba	Chr8	9436544	9440365
L. speciosa	Chr2	787164	790013	S. alba	Chr8	9449813	9452481
L. speciosa	Chr2	792131	795667	S. alba	Chr8	9453877	9459464
L. speciosa	Chr2	815444	818723	S. alba	Chr8	9465286	9467268
L. speciosa	Chr2	820347	821081	S. alba	Chr8	9468800	9471240
L. speciosa	Chr2	826899	828847	S. alba	Chr8	9481008	9482813
L. speciosa	Chr2	832796	836622	S. alba	Chr8	9495850	9499646
L. speciosa	Chr2	851778	852841	S. alba	Chr8	9507266	9508084
L. speciosa	Chr2	856561	857985	S. alba	Chr8	9512118	9513530
L. speciosa	Chr2	869058	869624	S. alba	Chr8	9518451	9519020
L. speciosa	Chr2	883320	884267	S. alba	Chr8	9533654	9534631
L. speciosa	Chr2	890247	890627	S. alba	Chr8	9542361	9543745
L. speciosa	Chr2	899768	902493	S. alba	Chr8	9549529	9552752
L. speciosa	Chr2	912714	913496	S. alba	Chr8	9571387	9572230
L. speciosa	Chr2	914682	916382	S. alba	Chr8	9574760	9576277
L. speciosa	Chr2	921938	925237	S. alba	Chr8	9581634	9586968
L. speciosa	Chr2	940537	942622	S. alba	Chr8	9589985	9592185
L. speciosa	Chr2	949966	951456	S. alba	Chr8	9598552	9599965
L. speciosa	Chr2	952710	955218	S. alba	Chr8	9602317	9604729
L. speciosa	Chr2	956480	961104	S. alba	Chr8	9606797	9611358
L. speciosa	Chr2	963026	963496	S. alba	Chr8	9611760	9613747
L. speciosa	Chr2	968703	972119	S. alba	Chr8	9615538	9620926
L. speciosa	Chr2	974637	975896	S. alba	Chr8	9623461	9624720
L. speciosa	Chr2	986267	988371	S. alba	Chr8	9644558	9649600
L. speciosa	Chr2	993251	994021	S. alba	Chr8	9653065	9656797
L. speciosa	Chr2	1013836	1014954	S. alba	Chr8	9661040	9662334
L. speciosa	Chr2	1023361	1024806	S. alba	Chr8	9672447	9675349
L. speciosa	Chr2	1041065	1048601	S. alba	Chr8	9684194	9693179
L. speciosa	Chr2	1059723	1063744	S. alba	Chr8	9697188	9706380
L. speciosa	Chr2	1071831	1074275	S. alba	Chr8	9711945	9714351
L. speciosa	Chr2	1078204	1078629	S. alba	Chr8	9716576	9717001
L. speciosa	Chr2	1080885	1084262	S. alba	Chr8	9719295	9722444
L. speciosa	Chr2	1087005	1091240	S. alba	Chr8	9725489	9730621
L. speciosa	Chr2	1091615	1092949	S. alba	Chr8	9731203	9732606
L. speciosa	Chr2	1098306	1100883	S. alba	Chr8	9738549	9739432
L. speciosa	Chr2	1104724	1106778	S. alba	Chr8	9746141	9747881
L. speciosa	Chr2	1107654	1109117	S. alba	Chr8	9748772	9750237
L. speciosa	Chr2	1110515	1113598	S. alba	Chr8	9751253	9754234
L. speciosa	Chr2	1115748	1119160	S. alba	Chr8	9756729	9769218
L. speciosa	Chr2	1145188	1149007	S. alba	Chr8	9776708	9782025
L. speciosa	Chr2	1154683	1155822	S. alba	Chr8	9787845	9789110
L. speciosa	Chr2	1157903	1166935	S. alba	Chr8	9791234	9794840
L. speciosa	Chr2	1234241	1235891	S. alba	Chr8	9816630	9818260
L. speciosa	Chr2	1240253	1256512	S. alba	Chr8	9819926	9821299
L. speciosa	Chr2	1274304	1276598	S. alba	Chr8	9825283	9830595
L. speciosa	Chr2	1281658	1283895	S. alba	Chr8	9833828	9841136
L. speciosa	Chr2	1288844	1290760	S. alba	Chr8	9841523	9844141
L. speciosa	Chr2	1292399	1293894	S. alba	Chr8	9844504	9845717
L. speciosa	Chr2	1297122	1299293	S. alba	Chr8	9847865	9849753
L. speciosa	Chr2	1300258	1304430	S. alba	Chr8	9851079	9853564
L. speciosa	Chr2	1329743	1330555	S. alba	Chr8	9875224	9876345
L. speciosa	Chr2	1333741	1335417	S. alba	Chr8	9878805	9880674
L. speciosa	Chr2	1337810	1344201	S. alba	Chr8	9880812	9885914
L. speciosa	Chr2	1367369	1367890	S. alba	Chr8	9918329	9922257
L. speciosa	Chr2	1382701	1384338	S. alba	Chr8	9929552	9931163
L. speciosa	Chr2	1397984	1399852	S. alba	Chr8	9934142	9935715
L. speciosa	Chr2	1408465	1410451	S. alba	Chr8	9942148	9943747
L. speciosa	Chr2	1419298	1422641	S. alba	Chr8	9952512	9954501
L. speciosa	Chr2	1423584	1424547	S. alba	Chr8	9958548	9959407
L. speciosa	Chr2	1427373	1428963	S. alba	Chr8	9961551	9963621
L. speciosa	Chr2	1431666	1433910	S. alba	Chr8	9964916	9967177
L. speciosa	Chr2	1437071	1439311	S. alba	Chr8	9972125	9973599
L. speciosa	Chr2	1447355	1448437	S. alba	Chr8	9976219	9980298
L. speciosa	Chr2	1458707	1460465	S. alba	Chr8	9990880	9991505
L. speciosa	Chr2	1461896	1464804	S. alba	Chr8	9992395	9995784
L. speciosa	Chr2	1466186	1468462	S. alba	Chr8	9997091	9999271
L. speciosa	Chr2	1470698	1476996	S. alba	Chr8	9999893	10006776
L. speciosa	Chr2	1477664	1486052	S. alba	Chr8	10012565	10014926
L. speciosa	Chr2	1488389	1489612	S. alba	Chr8	10019019	10020239
L. speciosa	Chr2	1491096	1493369	S. alba	Chr8	10021976	10024293
L. speciosa	Chr2	1496419	1497027	S. alba	Chr8	10026190	10027174
L. speciosa	Chr2	1497487	1500290	S. alba	Chr8	10028944	10030792
L. speciosa	Chr2	1504325	1510994	S. alba	Chr8	10032048	10039490
L. speciosa	Chr2	1521924	1523915	S. alba	Chr8	10045439	10049692
L. speciosa	Chr2	1531836	1534670	S. alba	Chr8	10053640	10057307
L. speciosa	Chr2	1555196	1558012	S. alba	Chr8	10067614	10072712
L. speciosa	Chr2	1573144	1575012	S. alba	Chr8	10075780	10082649
L. speciosa	Chr2	1614951	1616792	S. alba	Chr8	10099627	10105604
L. speciosa	Chr2	1618076	1621812	S. alba	Chr8	10106355	10109003
L. speciosa	Chr2	1624970	1628219	S. alba	Chr8	10111268	10114644
L. speciosa	Chr2	1652393	1653443	S. alba	Chr8	10128542	10130963
L. speciosa	Chr2	1656666	1659992	S. alba	Chr8	10133606	10135115
L. speciosa	Chr2	1662101	1662950	S. alba	Chr8	10147144	10148894
L. speciosa	Chr2	1675263	1675784	S. alba	Chr8	10172108	10173609
L. speciosa	Chr2	1686446	1687678	S. alba	Chr8	10177606	10178845
L. speciosa	Chr2	1710974	1713505	S. alba	Chr8	10198574	10199978
L. speciosa	Chr2	1743693	1746917	S. alba	Chr8	10214402	10217611
L. speciosa	Chr2	1755860	1763680	S. alba	Chr8	10223154	10230713
L. speciosa	Chr2	1764501	1765112	S. alba	Chr8	10232096	10233672
L. speciosa	Chr2	1779725	1782420	S. alba	Chr8	10245600	10250674
L. speciosa	Chr2	1787578	1790240	S. alba	Chr8	10251550	10254148
L. speciosa	Chr2	1791524	1793465	S. alba	Chr8	10254652	10256553
L. speciosa	Chr2	1813602	1816372	S. alba	Chr8	10279978	10281221
L. speciosa	Chr2	1836026	1840139	S. alba	Chr8	10296991	10301049
L. speciosa	Chr2	1851350	1857256	S. alba	Chr8	10305534	10317397
L. speciosa	Chr2	1894778	1897115	S. alba	Chr8	10324772	10327160
L. speciosa	Chr2	1904641	1909052	S. alba	Chr8	10332021	10334491
L. speciosa	Chr2	1915035	1918583	S. alba	Chr8	10341365	10345107
L. speciosa	Chr2	1924777	1926824	S. alba	Chr8	10348267	10349671
L. speciosa	Chr2	1928450	1928992	S. alba	Chr8	10351487	10352016
L. speciosa	Chr2	1931005	1935473	S. alba	Chr8	10353099	10358922
L. speciosa	Chr2	1940232	1950122	S. alba	Chr8	10363376	10376880
L. speciosa	Chr2	1961087	1974658	S. alba	Chr8	10377612	10380206
L. speciosa	Chr2	1978102	1979187	S. alba	Chr8	10386277	10387362
L. speciosa	Chr2	1981088	1994100	S. alba	Chr8	10389317	10390634
L. speciosa	Chr2	2003676	2006389	S. alba	Chr8	10394502	10397524
L. speciosa	Chr2	2017065	2017592	S. alba	Chr8	10405451	10406681
L. speciosa	Chr2	2027486	2030814	S. alba	Chr8	10419901	10423294
L. speciosa	Chr2	2031561	2034662	S. alba	Chr8	10426114	10428642
L. speciosa	Chr2	2036349	2041514	S. alba	Chr8	10430143	10435350
L. speciosa	Chr2	2042147	2042779	S. alba	Chr8	10436056	10436694
L. speciosa	Chr2	2053120	2054016	S. alba	Chr8	10443012	10445905
L. speciosa	Chr2	2060358	2061010	S. alba	Chr8	10449610	10450954
L. speciosa	Chr2	2071212	2074249	S. alba	Chr8	10460446	10462717
L. speciosa	Chr2	2099143	2100108	S. alba	Chr8	10482291	10483331
L. speciosa	Chr2	2119413	2120707	S. alba	Chr8	10494763	10497379
L. speciosa	Chr2	2122196	2126464	S. alba	Chr8	10501330	10507759
L. speciosa	Chr2	2129272	2131701	S. alba	Chr8	10509624	10511697
L. speciosa	Chr2	2136590	2140702	S. alba	Chr8	10516374	10519042
L. speciosa	Chr2	2141995	2153274	S. alba	Chr8	10526016	10533358
L. speciosa	Chr2	2161279	2168765	S. alba	Chr8	10537350	10544774
L. speciosa	Chr2	2169706	2175265	S. alba	Chr8	10562405	10565202
L. speciosa	Chr2	2180729	2182130	S. alba	Chr8	10570657	10572067
L. speciosa	Chr2	2192065	2194059	S. alba	Chr8	10581801	10583666
L. speciosa	Chr2	2196921	2198033	S. alba	Chr8	10585106	10586188
L. speciosa	Chr2	2227104	2229942	S. alba	Chr8	10615033	10617807
L. speciosa	Chr2	2240842	2243490	S. alba	Chr8	10626087	10629534
L. speciosa	Chr2	2281698	2286120	S. alba	Chr8	10636009	10643031
L. speciosa	Chr2	2319583	2324015	S. alba	Chr8	10650643	10654309
L. speciosa	Chr2	2334120	2335672	S. alba	Chr8	10670528	10673160
L. speciosa	Chr2	2343751	2346363	S. alba	Chr8	10685050	10687573
L. speciosa	Chr2	2397334	2399262	S. alba	Chr8	10696464	10699177
L. speciosa	Chr2	2411582	2412642	S. alba	Chr8	10704871	10706079
L. speciosa	Chr2	2451612	2452375	S. alba	Chr8	10727387	10728214
L. speciosa	Chr2	2461069	2463368	S. alba	Chr8	10737516	10739448
L. speciosa	Chr2	2472401	2474533	S. alba	Chr8	10748213	10749907
L. speciosa	Chr2	2497209	2498581	S. alba	Chr8	10761043	10764342
L. speciosa	Chr2	2508613	2512597	S. alba	Chr8	10771754	10776705
L. speciosa	Chr2	2513691	2515860	S. alba	Chr8	10777039	10779347
L. speciosa	Chr2	2519099	2519539	S. alba	Chr8	10783113	10783664
L. speciosa	Chr2	2521088	2522668	S. alba	Chr8	10784578	10786307
L. speciosa	Chr2	2531106	2532674	S. alba	Chr8	10800657	10802240
L. speciosa	Chr2	2543815	2545685	S. alba	Chr8	10806867	10809152
L. speciosa	Chr2	2553084	2553497	S. alba	Chr8	10815705	10816202
L. speciosa	Chr2	2562108	2563481	S. alba	Chr8	10824094	10825464
L. speciosa	Chr2	2567333	2571000	S. alba	Chr8	10828933	10831581
L. speciosa	Chr2	2571713	2572496	S. alba	Chr8	10831901	10832629
L. speciosa	Chr2	2580096	2581070	S. alba	Chr8	10842203	10843208
L. speciosa	Chr2	2589989	2593517	S. alba	Chr8	10848697	10852305
L. speciosa	Chr2	2594878	2597597	S. alba	Chr8	10852752	10855626
L. speciosa	Chr2	2616108	2620698	S. alba	Chr8	10870763	10875643
L. speciosa	Chr2	2654865	2660778	S. alba	Chr8	10885040	10890813
L. speciosa	Chr2	2663229	2668447	S. alba	Chr8	10891538	10897026
L. speciosa	Chr2	2695811	2697624	S. alba	Chr8	10913330	10915048
L. speciosa	Chr2	2705792	2707885	S. alba	Chr8	10915558	10918202
L. speciosa	Chr2	2709747	2710895	S. alba	Chr8	10919352	10920479
L. speciosa	Chr2	2756727	2759105	S. alba	Chr8	10943024	10943538
L. speciosa	Chr2	2762078	2766827	S. alba	Chr8	10947959	10956626
L. speciosa	Chr2	2767865	2772067	S. alba	Chr8	10957947	10961115
L. speciosa	Chr2	2772116	2774252	S. alba	Chr8	10962190	10964942
L. speciosa	Chr2	2775825	2778181	S. alba	Chr8	10965785	10970282
L. speciosa	Chr2	2779209	2782370	S. alba	Chr8	10970753	10972870
L. speciosa	Chr2	2785858	2788455	S. alba	Chr8	10977239	10979923
L. speciosa	Chr2	2798950	2800658	S. alba	Chr8	10981848	10983575
L. speciosa	Chr2	2802549	2805895	S. alba	Chr8	10987399	10991920
L. speciosa	Chr2	2821771	2823267	S. alba	Chr8	10997000	10997872
L. speciosa	Chr2	2840500	2840982	S. alba	Chr8	11004836	11005318
L. speciosa	Chr2	2844985	2864062	S. alba	Chr8	11006509	11026043
L. speciosa	Chr2	2873026	2882662	S. alba	Chr8	11031168	11035935
L. speciosa	Chr2	2888012	2889511	S. alba	Chr8	11036967	11042912
L. speciosa	Chr2	2915969	2918106	S. alba	Chr8	11062520	11064776
L. speciosa	Chr2	2919112	2921951	S. alba	Chr8	11065501	11068195
L. speciosa	Chr2	2923482	2926367	S. alba	Chr8	11069098	11072059
L. speciosa	Chr2	2927942	2936552	S. alba	Chr8	11074593	11082489
L. speciosa	Chr2	2955968	2957604	S. alba	Chr8	11104926	11106040
L. speciosa	Chr2	2957849	2958181	S. alba	Chr8	11106336	11107681
L. speciosa	Chr2	2968564	2970094	S. alba	Chr8	11119807	11121283
L. speciosa	Chr2	3006159	3008304	S. alba	Chr8	11141647	11145498
L. speciosa	Chr2	3010329	3011901	S. alba	Chr8	11145944	11148355
L. speciosa	Chr2	3032004	3034139	S. alba	Chr8	11160184	11163506
L. speciosa	Chr2	3037264	3041087	S. alba	Chr8	11164881	11168675
L. speciosa	Chr2	3045464	3049890	S. alba	Chr8	11169433	11179628
L. speciosa	Chr2	3058557	3064581	S. alba	Chr8	11182062	11188751
L. speciosa	Chr2	3068522	3073835	S. alba	Chr8	11196621	11201519
L. speciosa	Chr2	3080976	3085016	S. alba	Chr8	11208322	11211507
L. speciosa	Chr2	3088832	3089167	S. alba	Chr8	11211729	11214584
L. speciosa	Chr2	3090317	3091615	S. alba	Chr8	11217664	11218725
L. speciosa	Chr2	3097700	3099766	S. alba	Chr8	11224454	11224891
L. speciosa	Chr2	3108149	3111150	S. alba	Chr8	11230043	11232016
L. speciosa	Chr2	3120422	3126067	S. alba	Chr8	11247036	11252634
L. speciosa	Chr2	3133683	3137333	S. alba	Chr8	11262318	11265593
L. speciosa	Chr2	3154266	3156498	S. alba	Chr8	11266699	11272617
L. speciosa	Chr2	3188277	3189753	S. alba	Chr8	11305334	11306293
L. speciosa	Chr2	3197002	3197979	S. alba	Chr8	11310040	11311056
L. speciosa	Chr2	3204901	3207618	S. alba	Chr8	11312590	11316814
L. speciosa	Chr2	3210081	3216426	S. alba	Chr8	11317472	11322386
L. speciosa	Chr2	3228027	3228419	S. alba	Chr8	11331475	11331882
L. speciosa	Chr2	3240664	3243676	S. alba	Chr8	11338333	11342382
L. speciosa	Chr2	3247553	3253452	S. alba	Chr8	11345051	11350923
L. speciosa	Chr2	3256860	3258730	S. alba	Chr8	11353622	11355606
L. speciosa	Chr2	3260597	3265307	S. alba	Chr8	11356788	11361393
L. speciosa	Chr2	3273346	3274278	S. alba	Chr8	11365955	11366887
L. speciosa	Chr2	3274952	3277124	S. alba	Chr8	11367502	11368715
L. speciosa	Chr2	3280689	3281211	S. alba	Chr8	11370110	11370784
L. speciosa	Chr2	3281836	3291516	S. alba	Chr8	11371220	11380626
L. speciosa	Chr2	3299726	3302811	S. alba	Chr8	11383753	11390522
L. speciosa	Chr2	3321472	3324628	S. alba	Chr8	11394177	11397010
L. speciosa	Chr2	3329776	3332141	S. alba	Chr8	11402540	11405005
L. speciosa	Chr2	3336991	3338188	S. alba	Chr8	11412148	11413310
L. speciosa	Chr2	3343568	3345514	S. alba	Chr8	11416746	11417690
L. speciosa	Chr2	3350435	3352797	S. alba	Chr8	11421915	11423848
L. speciosa	Chr2	3353430	3354890	S. alba	Chr8	11426789	11428012
L. speciosa	Chr2	3383428	3384099	S. alba	Chr8	11430346	11434084
L. speciosa	Chr2	3389498	3392737	S. alba	Chr8	11435051	11438351
L. speciosa	Chr2	3403251	3405311	S. alba	Chr8	11441931	11447572
L. speciosa	Chr2	3408186	3410769	S. alba	Chr8	11456463	11458803
L. speciosa	Chr2	3412329	3415902	S. alba	Chr8	11467007	11468055
L. speciosa	Chr2	3416018	3420206	S. alba	Chr8	11474684	11478354
L. speciosa	Chr2	3429403	3431478	S. alba	Chr8	11483541	11485617
L. speciosa	Chr2	3443591	3445214	S. alba	Chr8	11493058	11495041
L. speciosa	Chr2	3464320	3469586	S. alba	Chr8	11508204	11511721
L. speciosa	Chr2	3472818	3474197	S. alba	Chr8	11512898	11513744
L. speciosa	Chr2	3506007	3509584	S. alba	Chr8	11537632	11539921
L. speciosa	Chr2	3512149	3513195	S. alba	Chr8	11540870	11542795
L. speciosa	Chr2	3532509	3533441	S. alba	Chr8	11564998	11565996
L. speciosa	Chr2	3539581	3544672	S. alba	Chr8	11568397	11572043
L. speciosa	Chr2	3546778	3549803	S. alba	Chr8	11572979	11575931
L. speciosa	Chr2	3573424	3577044	S. alba	Chr8	11591111	11597590
L. speciosa	Chr2	3603441	3607918	S. alba	Chr8	11612735	11619254
L. speciosa	Chr2	3609932	3616119	S. alba	Chr8	11621737	11631724
L. speciosa	Chr2	3646765	3653206	S. alba	Chr8	11636519	11643830
L. speciosa	Chr2	3654076	3659604	S. alba	Chr8	11644396	11648611
L. speciosa	Chr2	3663052	3667826	S. alba	Chr8	11650984	11655482
L. speciosa	Chr2	3684647	3691508	S. alba	Chr8	11674866	11679008
L. speciosa	Chr2	3733139	3736052	S. alba	Chr8	11682865	11685456
L. speciosa	Chr2	3744529	3746453	S. alba	Chr8	11689592	11695743
L. speciosa	Chr2	3761640	3765405	S. alba	Chr8	11699950	11702950
L. speciosa	Chr2	3768338	3770075	S. alba	Chr8	11710548	11713205
L. speciosa	Chr2	3774292	3778537	S. alba	Chr8	11716328	11721095
L. speciosa	Chr2	3782739	3792314	S. alba	Chr8	11740309	11747093
L. speciosa	Chr2	3817441	3819956	S. alba	Chr8	11754372	11757769
L. speciosa	Chr2	3834510	3839077	S. alba	Chr8	11767058	11770585
L. speciosa	Chr2	3842639	3845226	S. alba	Chr8	11772620	11776238
L. speciosa	Chr2	3848131	3852079	S. alba	Chr8	11779603	11785340
L. speciosa	Chr2	3901785	3902834	S. alba	Chr8	11802078	11802930
L. speciosa	Chr2	3912130	3915466	S. alba	Chr8	11809285	11812637
L. speciosa	Chr2	3918581	3920778	S. alba	Chr8	11814997	11815561
L. speciosa	Chr2	3942807	3947103	S. alba	Chr8	11837678	11843604
L. speciosa	Chr2	3997171	4004001	S. alba	Chr8	11851315	11851794
L. speciosa	Chr2	4013800	4021849	S. alba	Chr8	11855130	11862297
L. speciosa	Chr2	4033824	4034699	S. alba	Chr8	11867469	11868329
L. speciosa	Chr2	4045545	4047559	S. alba	Chr8	11869232	11875523
L. speciosa	Chr2	4048322	4049674	S. alba	Chr8	11875932	11878342
L. speciosa	Chr2	4053601	4055931	S. alba	Chr8	11879011	11881413
L. speciosa	Chr2	4063364	4064963	S. alba	Chr8	11882287	11884551
L. speciosa	Chr2	4121948	4125098	S. alba	Chr8	11903750	11906328
L. speciosa	Chr2	4268710	4272932	S. alba	Chr8	11936176	11940180
L. speciosa	Chr2	4289243	4292506	S. alba	Chr8	11944771	11949014
L. speciosa	Chr2	4307122	4308675	S. alba	Chr8	11953618	11955171
L. speciosa	Chr2	4318526	4323530	S. alba	Chr8	11955943	11960369
L. speciosa	Chr2	4386968	4390173	S. alba	Chr8	11965337	11969208
L. speciosa	Chr2	4393415	4395154	S. alba	Chr8	11969739	11972445
L. speciosa	Chr2	4431443	4432823	S. alba	Chr8	11995978	11997801
L. speciosa	Chr2	4466025	4468368	S. alba	Chr8	12012662	12015855
L. speciosa	Chr2	4512073	4515579	S. alba	Chr8	12019238	12021196
L. speciosa	Chr2	4563557	4564771	S. alba	Chr8	12032631	12035255
L. speciosa	Chr2	4587283	4590409	S. alba	Chr8	12040817	12043702
L. speciosa	Chr2	4596283	4599326	S. alba	Chr8	12045043	12047050
L. speciosa	Chr2	4638728	4639216	S. alba	Chr8	12063609	12064139
L. speciosa	Chr2	4780851	4784641	S. alba	Chr8	12086226	12090801
L. speciosa	Chr2	4805150	4810327	S. alba	Chr8	12100842	12106062
L. speciosa	Chr2	4829813	4838970	S. alba	Chr8	12107637	12118758
L. speciosa	Chr2	4844652	4846678	S. alba	Chr8	12119658	12121768
L. speciosa	Chr2	4922355	4923594	S. alba	Chr8	12137690	12139012
L. speciosa	Chr2	4936080	4939615	S. alba	Chr8	12148097	12151433
L. speciosa	Chr2	4952341	4955718	S. alba	Chr8	12151907	12154760
L. speciosa	Chr2	4969534	4970673	S. alba	Chr8	12161053	12162000
L. speciosa	Chr2	4992478	4997876	S. alba	Chr8	12165637	12170035
L. speciosa	Chr2	5014429	5016499	S. alba	Chr8	12170737	12173802
L. speciosa	Chr2	5111790	5113750	S. alba	Chr8	12191067	12191309
L. speciosa	Chr2	5168412	5173344	S. alba	Chr8	12194023	12197947
L. speciosa	Chr2	5255442	5256032	S. alba	Chr8	12212299	12213161
L. speciosa	Chr2	5272460	5273529	S. alba	Chr8	12217860	12218960
L. speciosa	Chr2	5293166	5299716	S. alba	Chr8	12251428	12259160
L. speciosa	Chr2	5416967	5423232	S. alba	Chr8	12260438	12265479
L. speciosa	Chr2	5434619	5439037	S. alba	Chr8	12299310	12306246
L. speciosa	Chr2	5511939	5517394	S. alba	Chr8	12307514	12312782
L. speciosa	Chr2	5530267	5533604	S. alba	Chr8	12313469	12315479
L. speciosa	Chr2	5543053	5546196	S. alba	Chr8	12316686	12321030
L. speciosa	Chr2	5660371	5661732	S. alba	Chr8	12342203	12343708
L. speciosa	Chr2	5722968	5739867	S. alba	Chr8	12355748	12381890
L. speciosa	Chr2	7717771	7720587	S. alba	Chr8	6947192	6953917
L. speciosa	Chr2	7766470	7767781	S. alba	Chr8	6965353	6966140
L. speciosa	Chr2	7774725	7778283	S. alba	Chr8	6999474	7002642
L. speciosa	Chr2	7792696	7795490	S. alba	Chr8	7027120	7030562
L. speciosa	Chr2	7796285	7799179	S. alba	Chr8	7031330	7034122
L. speciosa	Chr2	7831903	7836252	S. alba	Chr8	7054969	7059069
L. speciosa	Chr2	7845221	7852489	S. alba	Chr8	7064800	7072194
L. speciosa	Chr2	7866812	7871560	S. alba	Chr8	7086778	7092973
L. speciosa	Chr2	7874319	7877748	S. alba	Chr8	7093822	7098316
L. speciosa	Chr2	7932885	7933892	S. alba	Chr8	7137467	7138506
L. speciosa	Chr2	8016495	8017741	S. alba	Chr8	7161412	7163915
L. speciosa	Chr2	8030970	8036824	S. alba	Chr8	7175462	7183017
L. speciosa	Chr2	8054565	8057398	S. alba	Chr8	7201132	7203858
L. speciosa	Chr2	8058033	8059775	S. alba	Chr8	7204678	7210346
L. speciosa	Chr2	8063744	8068527	S. alba	Chr8	7219316	7223069
L. speciosa	Chr2	8080415	8080993	S. alba	Chr8	7230710	7235269
L. speciosa	Chr2	8084773	8087581	S. alba	Chr8	7237365	7239076
L. speciosa	Chr2	8089635	8090217	S. alba	Chr8	7245042	7245238
L. speciosa	Chr2	8210900	8214165	S. alba	Chr8	7286443	7289614
L. speciosa	Chr2	8219690	8222685	S. alba	Chr8	7299258	7302132
L. speciosa	Chr2	8227395	8229832	S. alba	Chr8	7306629	7308967
L. speciosa	Chr2	8247872	8252155	S. alba	Chr8	7311961	7315198
L. speciosa	Chr2	8253681	8257154	S. alba	Chr8	7316359	7318314
L. speciosa	Chr2	8265025	8267175	S. alba	Chr8	7326352	7327480
L. speciosa	Chr2	8268240	8269580	S. alba	Chr8	7330668	7334820
L. speciosa	Chr2	8284875	8290302	S. alba	Chr8	7341992	7347968
L. speciosa	Chr2	8294723	8295103	S. alba	Chr8	7351582	7352445
L. speciosa	Chr2	8334449	8342920	S. alba	Chr8	7368861	7379805
L. speciosa	Chr2	8347678	8355202	S. alba	Chr8	7390454	7396564
L. speciosa	Chr2	8357403	8363038	S. alba	Chr8	7397928	7401294
L. speciosa	Chr2	8370456	8388475	S. alba	Chr8	7411801	7429697
L. speciosa	Chr2	8399336	8400346	S. alba	Chr8	7441821	7445205
L. speciosa	Chr2	8406378	8409017	S. alba	Chr8	7447819	7455208
L. speciosa	Chr2	8541649	8542083	S. alba	Chr8	7521849	7522322
L. speciosa	Chr2	8611206	8614553	S. alba	Chr8	7593550	7595729
L. speciosa	Chr2	8621190	8623371	S. alba	Chr8	7596295	7600475
L. speciosa	Chr2	8633541	8634759	S. alba	Chr8	7621075	7622379
L. speciosa	Chr2	8638848	8645695	S. alba	Chr8	7625881	7633585
L. speciosa	Chr2	8673407	8674120	S. alba	Chr8	7648034	7648753
L. speciosa	Chr2	8676737	8678540	S. alba	Chr8	7649769	7651530
L. speciosa	Chr2	8679673	8684874	S. alba	Chr8	7652544	7658105
L. speciosa	Chr2	8686466	8689532	S. alba	Chr8	7659662	7662551
L. speciosa	Chr2	8690543	8692728	S. alba	Chr8	7663630	7665675
L. speciosa	Chr2	8697602	8699640	S. alba	Chr8	7666254	7671859
L. speciosa	Chr2	8710031	8714755	S. alba	Chr8	7681192	7685847
L. speciosa	Chr2	8729155	8730501	S. alba	Chr8	7696518	7698492
L. speciosa	Chr2	8733020	8736791	S. alba	Chr8	7699913	7705883
L. speciosa	Chr2	8737746	8756830	S. alba	Chr8	7709594	7726684
L. speciosa	Chr2	8776765	8777493	S. alba	Chr8	7747658	7748483
L. speciosa	Chr2	8781345	8786995	S. alba	Chr8	7805674	7810540
L. speciosa	Chr2	8808720	8811879	S. alba	Chr8	7829740	7832998
L. speciosa	Chr2	8818705	8819605	S. alba	Chr8	7835916	7838382
L. speciosa	Chr2	8827601	8830554	S. alba	Chr8	7842663	7845340
L. speciosa	Chr2	8834731	8835688	S. alba	Chr8	7849656	7850666
L. speciosa	Chr2	8842875	8844518	S. alba	Chr8	7861110	7862724
L. speciosa	Chr2	8848859	8849570	S. alba	Chr8	7867188	7867891
L. speciosa	Chr2	8857763	8858560	S. alba	Chr8	7876738	7877520
L. speciosa	Chr2	8883887	8885611	S. alba	Chr8	7894631	7896349
L. speciosa	Chr2	8931868	8933528	S. alba	Chr8	7932107	7934720
L. speciosa	Chr2	8948575	8950076	S. alba	Chr8	7941274	7942777
L. speciosa	Chr2	8952426	8956196	S. alba	Chr8	7951789	7964149
L. speciosa	Chr2	9243918	9245610	S. alba	Chr8	8131335	8133928
L. speciosa	Chr2	9295718	9299573	S. alba	Chr8	8145611	8151994
L. speciosa	Chr2	9329898	9331677	S. alba	Chr8	8158716	8160551
L. speciosa	Chr2	9332691	9334588	S. alba	Chr8	8161546	8163614
L. speciosa	Chr2	9339758	9340597	S. alba	Chr8	8168111	8168884
L. speciosa	Chr2	9341926	9342939	S. alba	Chr8	8169542	8171297
L. speciosa	Chr2	9346710	9347738	S. alba	Chr8	8174429	8175445
L. speciosa	Chr2	9360134	9361957	S. alba	Chr8	8195284	8197496
L. speciosa	Chr2	9369533	9373278	S. alba	Chr8	8216093	8218135
L. speciosa	Chr2	9377650	9380175	S. alba	Chr8	8220264	8223553
L. speciosa	Chr2	9386148	9389446	S. alba	Chr8	8228989	8232349
L. speciosa	Chr2	9390606	9392693	S. alba	Chr8	8233201	8238463
L. speciosa	Chr2	9401458	9409092	S. alba	Chr8	8243714	8251255
L. speciosa	Chr2	9409734	9410735	S. alba	Chr8	8251624	8252634
L. speciosa	Chr2	9414427	9414792	S. alba	Chr8	8255191	8255550
L. speciosa	Chr2	9417539	9423009	S. alba	Chr8	8257517	8262305
L. speciosa	Chr2	9429640	9430740	S. alba	Chr8	8279869	8280990
L. speciosa	Chr2	9442398	9443989	S. alba	Chr8	8293084	8294669
L. speciosa	Chr2	9458095	9460294	S. alba	Chr8	8302203	8304346
L. speciosa	Chr2	9469917	9472764	S. alba	Chr8	8313830	8316528
L. speciosa	Chr2	9475164	9478285	S. alba	Chr8	8319727	8324367
L. speciosa	Chr2	9482489	9483675	S. alba	Chr8	8326099	8327541
L. speciosa	Chr2	9496151	9500273	S. alba	Chr8	8339907	8343461
[truncated: 27,800 more rows]

## Sheet: Figure 4a
Fig. 4a The inferred distribution of fitness effects (Nes), proportion of adaptive divergence (α), and rate of adaptive substitution relative to neutral divergence (ωa) for different-copy retention groups generated by the WGT event. Each distribution was estimated based on 200 bootstrap replicates.
		Postive selection		Negative selection
Boostrap	Group	ωa	α	Proportion of 0<|Nes|<1	Proportion of 1<|Nes|<10	Proportion of 10<|Nes|<100	Proportion of 100<|Nes|
1	1-copy	0.137464	0.25705	0.410372	0.050073	0.056183	0.483372
2	1-copy	0.134059	0.250209	0.414938	0.05063	0.056808	0.477624
3	1-copy	0.149681	0.277444	0.402635	0.049129	0.055124	0.493112
4	1-copy	0.14474	0.26514	0.414349	0.050558	0.056727	0.478365
5	1-copy	0.15832	0.285054	0.410137	0.050044	0.056151	0.483668
6	1-copy	0.149595	0.274127	0.409141	0.049923	0.056014	0.484922
7	1-copy	0.157634	0.288469	0.4016	0.049003	0.054982	0.494415
8	1-copy	0.134293	0.246339	0.424373	0.051781	0.0581	0.465747
9	1-copy	0.147126	0.275416	0.399795	0.048782	0.054735	0.496688
10	1-copy	0.146434	0.272625	0.403538	0.049239	0.055247	0.491976
11	1-copy	0.144026	0.268731	0.404807	0.049394	0.055421	0.490379
12	1-copy	0.135819	0.249771	0.421368	0.051415	0.057688	0.469529
13	1-copy	0.141375	0.262142	0.411014	0.050151	0.056271	0.482564
14	1-copy	0.132875	0.247302	0.41772	0.05097	0.057189	0.474122
15	1-copy	0.153587	0.285057	0.397873	0.048548	0.054472	0.499108
16	1-copy	0.139085	0.258518	0.412038	0.050276	0.056411	0.481275
17	1-copy	0.150042	0.276195	0.406131	0.049556	0.055602	0.488711
18	1-copy	0.149032	0.278484	0.398818	0.048663	0.054601	0.497918
19	1-copy	0.154901	0.283018	0.40532	0.049457	0.055491	0.489732
20	1-copy	0.155738	0.285609	0.402352	0.049094	0.055085	0.493469
21	1-copy	0.144423	0.267012	0.409497	0.049966	0.056063	0.484474
22	1-copy	0.136164	0.252368	0.416644	0.050838	0.057041	0.475477
23	1-copy	0.145165	0.266364	0.412968	0.05039	0.056538	0.480104
24	1-copy	0.144766	0.269184	0.40595	0.049533	0.055577	0.488939
25	1-copy	0.160575	0.296037	0.394393	0.048123	0.053995	0.503489
26	1-copy	0.138405	0.259807	0.407283	0.049696	0.05576	0.487262
27	1-copy	0.155998	0.291259	0.392081	0.047841	0.053679	0.506399
28	1-copy	0.136369	0.25534	0.410774	0.050122	0.056238	0.482866
29	1-copy	0.147855	0.275038	0.40254	0.049117	0.05511	0.493233
30	1-copy	0.139486	0.256328	0.417987	0.051002	0.057225	0.473786
31	1-copy	0.138623	0.257987	0.411811	0.050248	0.05638	0.481561
32	1-copy	0.156661	0.287491	0.401028	0.048933	0.054903	0.495136
33	1-copy	0.14911	0.274108	0.407855	0.049766	0.055838	0.486541
34	1-copy	0.153116	0.280476	0.405712	0.049504	0.055545	0.489239
35	1-copy	0.13616	0.252642	0.416029	0.050763	0.056957	0.476251
36	1-copy	0.159461	0.292676	0.398046	0.048569	0.054495	0.498889
37	1-copy	0.161374	0.295751	0.396901	0.048429	0.054338	0.500331
38	1-copy	0.140906	0.262545	0.408801	0.049881	0.055968	0.48535
39	1-copy	0.149831	0.278863	0.400199	0.048832	0.05479	0.496179
40	1-copy	0.146012	0.269582	0.408616	0.049859	0.055942	0.485582
41	1-copy	0.143094	0.264122	0.411788	0.050246	0.056377	0.48159
42	1-copy	0.141197	0.261041	0.412841	0.050374	0.056521	0.480264
43	1-copy	0.151572	0.279845	0.40288	0.049159	0.055157	0.492804
44	1-copy	0.148871	0.276303	0.402744	0.049142	0.055138	0.492976
45	1-copy	0.131168	0.245752	0.415807	0.050736	0.056927	0.476529
46	1-copy	0.150425	0.276278	0.406999	0.049661	0.055721	0.487619
47	1-copy	0.14385	0.264789	0.412544	0.050338	0.05648	0.480638
48	1-copy	0.138915	0.255591	0.41789	0.05099	0.057212	0.473907
49	1-copy	0.135795	0.249829	0.421162	0.051389	0.05766	0.469789
50	1-copy	0.127272	0.236086	0.425359	0.051902	0.058235	0.464505
51	1-copy	0.131817	0.244145	0.421514	0.051432	0.057708	0.469346
52	1-copy	0.146308	0.267378	0.414066	0.050524	0.056689	0.478722
53	1-copy	0.148297	0.274043	0.405765	0.049511	0.055552	0.489172
54	1-copy	0.156729	0.287176	0.401821	0.04903	0.055012	0.494138
55	1-copy	0.144982	0.267902	0.40922	0.049932	0.056025	0.484823
56	1-copy	0.133426	0.247309	0.419436	0.051179	0.057424	0.471961
57	1-copy	0.170811	0.306997	0.398258	0.048595	0.054524	0.498622
58	1-copy	0.151736	0.280506	0.401996	0.049051	0.055036	0.493917
59	1-copy	0.145726	0.271163	0.404563	0.049364	0.055387	0.490685
60	1-copy	0.164541	0.299808	0.396913	0.048431	0.05434	0.500316
61	1-copy	0.153183	0.283484	0.399905	0.048796	0.05475	0.49655
62	1-copy	0.142018	0.261876	0.413453	0.050449	0.056605	0.479494
63	1-copy	0.164108	0.302206	0.391383	0.047756	0.053583	0.507278
64	1-copy	0.141693	0.261652	0.412987	0.050392	0.056541	0.480081
65	1-copy	0.132631	0.246538	0.418668	0.051085	0.057318	0.472929
66	1-copy	0.149866	0.279631	0.398769	0.048657	0.054594	0.49798
67	1-copy	0.14933	0.272813	0.411126	0.050165	0.056286	0.482423
68	1-copy	0.139827	0.260873	0.409194	0.049929	0.056021	0.484856
69	1-copy	0.145813	0.274004	0.399047	0.048691	0.054632	0.49763
70	1-copy	0.164458	0.297889	0.400364	0.048852	0.054813	0.495972
71	1-copy	0.149007	0.27861	0.398499	0.048624	0.054557	0.498319
72	1-copy	0.151969	0.282319	0.399021	0.048688	0.054629	0.497663
73	1-copy	0.146773	0.265756	0.418843	0.051107	0.057343	0.472707
74	1-copy	0.150754	0.275448	0.409588	0.049977	0.056075	0.48436
75	1-copy	0.15577	0.29204	0.390031	0.047591	0.053398	0.50898
76	1-copy	0.157732	0.288839	0.401125	0.048945	0.054917	0.495014
77	1-copy	0.130311	0.246636	0.41113	0.050165	0.056287	0.482418
78	1-copy	0.131563	0.244933	0.418909	0.051115	0.057351	0.472625
79	1-copy	0.152118	0.281019	0.401987	0.04905	0.055035	0.493928
80	1-copy	0.144546	0.265237	0.413587	0.050465	0.056623	0.479325
81	1-copy	0.135205	0.253357	0.41155	0.050217	0.056344	0.481889
82	1-copy	0.123983	0.234597	0.417811	0.050981	0.057201	0.474008
83	1-copy	0.14083	0.26128	0.41126	0.050181	0.056304	0.482254
84	1-copy	0.149969	0.279122	0.400054	0.048814	0.05477	0.496362
85	1-copy	0.141228	0.261225	0.412542	0.050338	0.05648	0.480641
86	1-copy	0.154885	0.284907	0.40153	0.048994	0.054972	0.494504
87	1-copy	0.133925	0.253401	0.407556	0.049729	0.055797	0.486917
88	1-copy	0.137407	0.256283	0.411856	0.050254	0.056386	0.481504
89	1-copy	0.136068	0.250983	0.419422	0.051177	0.057422	0.471979
90	1-copy	0.151776	0.277492	0.408174	0.049805	0.055882	0.48614
91	1-copy	0.123601	0.231846	0.42298	0.051611	0.057909	0.467499
92	1-copy	0.143081	0.268363	0.402907	0.049162	0.055161	0.49277
93	1-copy	0.135738	0.254543	0.410594	0.0501	0.056213	0.483093
94	1-copy	0.131098	0.247777	0.411085	0.05016	0.05628	0.482475
95	1-copy	0.142284	0.263893	0.409937	0.05002	0.056123	0.48392
96	1-copy	0.142372	0.265868	0.40605	0.049546	0.055591	0.488813
97	1-copy	0.148161	0.274401	0.404663	0.049376	0.055401	0.49056
98	1-copy	0.137368	0.259054	0.405817	0.049517	0.055559	0.489106
99	1-copy	0.129587	0.23948	0.425063	0.051865	0.058194	0.464878
100	1-copy	0.13474	0.251943	0.413217	0.05042	0.056572	0.47979
101	1-copy	0.140971	0.26298	0.408072	0.049792	0.055868	0.486268
102	1-copy	0.148923	0.275025	0.405471	0.049475	0.055512	0.489542
103	1-copy	0.122843	0.226758	0.432665	0.052793	0.059235	0.455307
104	1-copy	0.136108	0.256336	0.407849	0.049765	0.055837	0.486549
105	1-copy	0.159512	0.293202	0.397164	0.048461	0.054375	0.5
106	1-copy	0.151449	0.275649	0.411061	0.050157	0.056277	0.482504
107	1-copy	0.14815	0.277269	0.398866	0.048669	0.054608	0.497857
108	1-copy	0.160345	0.297276	0.391499	0.04777	0.053599	0.507132
109	1-copy	0.139441	0.259629	0.41071	0.050114	0.056229	0.482947
110	1-copy	0.134624	0.2483	0.42096	0.051365	0.057632	0.470042
111	1-copy	0.152884	0.28185	0.402355	0.049095	0.055085	0.493465
112	1-copy	0.139431	0.260882	0.408015	0.049785	0.05586	0.48634
113	1-copy	0.137558	0.252899	0.419728	0.051215	0.057464	0.471594
114	1-copy	0.144971	0.265897	0.413405	0.050443	0.056598	0.479554
115	1-copy	0.146913	0.272308	0.405506	0.049479	0.055517	0.489499
116	1-copy	0.14896	0.274734	0.406167	0.04956	0.055607	0.488666
117	1-copy	0.155038	0.285079	0.401587	0.049001	0.05498	0.494432
118	1-copy	0.147719	0.273455	0.40538	0.049464	0.055499	0.489657
119	1-copy	0.148553	0.27294	0.408727	0.049872	0.055958	0.485444
120	1-copy	0.144846	0.267515	0.409642	0.049984	0.056083	0.484291
121	1-copy	0.133544	0.249058	0.415892	0.050746	0.056938	0.476424
122	1-copy	0.140805	0.26011	0.413691	0.050478	0.056637	0.479194
123	1-copy	0.152057	0.276912	0.410113	0.050041	0.056147	0.483698
124	1-copy	0.122244	0.232352	0.41715	0.0509	0.057111	0.47484
125	1-copy	0.142327	0.262971	0.412015	0.050273	0.056408	0.481304
126	1-copy	0.146308	0.271584	0.405314	0.049456	0.05549	0.48974
127	1-copy	0.15095	0.276038	0.408912	0.049895	0.055983	0.48521
128	1-copy	0.16528	0.305005	0.388994	0.047464	0.053256	0.510285
129	1-copy	0.150191	0.277976	0.402936	0.049166	0.055165	0.492733
130	1-copy	0.150398	0.278729	0.401984	0.049049	0.055034	0.493933
131	1-copy	0.149146	0.276657	0.402774	0.049146	0.055143	0.492937
132	1-copy	0.169648	0.3152	0.380692	0.046451	0.052119	0.520737
133	1-copy	0.14723	0.274661	0.401594	0.049002	0.054981	0.494424
134	1-copy	0.136011	0.250503	0.42032	0.051287	0.057545	0.470848
135	1-copy	0.130042	0.242944	0.418555	0.051071	0.057303	0.47307
136	1-copy	0.141733	0.264939	0.40616	0.049559	0.055606	0.488675
137	1-copy	0.129383	0.244187	0.413634	0.050471	0.056629	0.479266
138	1-copy	0.148425	0.27558	0.402993	0.049173	0.055173	0.492661
139	1-copy	0.156666	0.28813	0.399795	0.048782	0.054735	0.496688
140	1-copy	0.137805	0.255111	0.4156	0.050711	0.056898	0.476791
141	1-copy	0.129381	0.239976	0.423231	0.051642	0.057943	0.467183
142	1-copy	0.146912	0.269915	0.410441	0.050081	0.056192	0.483285
143	1-copy	0.162416	0.297304	0.396501	0.04838	0.054284	0.500835
144	1-copy	0.143147	0.266614	0.406706	0.049626	0.055681	0.487988
145	1-copy	0.157214	0.290092	0.397381	0.048488	0.054404	0.499727
146	1-copy	0.154247	0.280691	0.408274	0.049817	0.055896	0.486013
147	1-copy	0.139712	0.261468	0.4076	0.049735	0.055803	0.486862
148	1-copy	0.13947	0.260152	0.40968	0.049989	0.056088	0.484244
149	1-copy	0.172564	0.314505	0.388485	0.047402	0.053186	0.510927
150	1-copy	0.143782	0.266883	0.407949	0.049777	0.055851	0.486422
151	1-copy	0.136986	0.255502	0.412282	0.050306	0.056444	0.480968
152	1-copy	0.161727	0.295571	0.398113	0.048577	0.054504	0.498806
153	1-copy	0.146347	0.272368	0.403819	0.049273	0.055286	0.491622
154	1-copy	0.136453	0.253346	0.415372	0.050683	0.056867	0.477078
155	1-copy	0.136519	0.254725	0.412558	0.05034	0.056482	0.48062
156	1-copy	0.150163	0.278787	0.401239	0.048959	0.054932	0.494871
157	1-copy	0.153026	0.283465	0.399532	0.04875	0.054699	0.497019
158	1-copy	0.136577	0.256671	0.408536	0.049849	0.055931	0.485684
159	1-copy	0.157196	0.285833	0.405674	0.0495	0.05554	0.489287
160	1-copy	0.148679	0.27237	0.410252	0.050058	0.056166	0.483523
161	1-copy	0.15285	0.279416	0.407142	0.049679	0.055741	0.487439
162	1-copy	0.152238	0.282169	0.400022	0.04881	0.054766	0.496402
163	1-copy	0.132554	0.2514	0.407687	0.049745	0.055815	0.486752
164	1-copy	0.143346	0.264974	0.410709	0.050114	0.056229	0.482948
165	1-copy	0.148973	0.278268	0.399089	0.048696	0.054638	0.497577
166	1-copy	0.123601	0.234328	0.417146	0.050899	0.05711	0.474845
167	1-copy	0.147958	0.272361	0.408281	0.049818	0.055897	0.486004
168	1-copy	0.146946	0.269537	0.411326	0.050189	0.056313	0.482172
169	1-copy	0.137929	0.255583	0.414942	0.050631	0.056808	0.477619
170	1-copy	0.148125	0.272877	0.407678	0.049744	0.055814	0.486763
171	1-copy	0.137779	0.255542	0.414579	0.050586	0.056759	0.478075
172	1-copy	0.142204	0.264391	0.40866	0.049864	0.055948	0.485528
173	1-copy	0.157312	0.286067	0.405507	0.049479	0.055517	0.489497
174	1-copy	0.152942	0.277799	0.410679	0.05011	0.056225	0.482986
175	1-copy	0.144009	0.265914	0.410622	0.050104	0.056217	0.483057
176	1-copy	0.150028	0.273997	0.410593	0.0501	0.056213	0.483094
177	1-copy	0.133316	0.246714	0.420432	0.051301	0.05756	0.470707
178	1-copy	0.144246	0.267291	0.408411	0.049834	0.055914	0.48584
179	1-copy	0.148571	0.275678	0.403192	0.049197	0.0552	0.492411
180	1-copy	0.158381	0.289958	0.400591	0.048879	0.054844	0.495686
181	1-copy	0.145506	0.267532	0.411475	0.050208	0.056334	0.481983
182	1-copy	0.148071	0.276656	0.399875	0.048792	0.054746	0.496587
183	1-copy	0.152381	0.280181	0.404355	0.049339	0.055359	0.490947
184	1-copy	0.150152	0.276028	0.406771	0.049634	0.05569	0.487906
185	1-copy	0.147918	0.273519	0.405794	0.049514	0.055556	0.489136
186	1-copy	0.145714	0.267745	0.411614	0.050225	0.056353	0.481808
187	1-copy	0.150624	0.279691	0.400665	0.048889	0.054854	0.495593
188	1-copy	0.146474	0.269138	0.410835	0.05013	0.056246	0.482789
189	1-copy	0.146733	0.271907	0.40583	0.049519	0.055561	0.48909
190	1-copy	0.143214	0.265413	0.409407	0.049955	0.056051	0.484587
191	1-copy	0.139951	0.260009	0.411399	0.050198	0.056323	0.482079
192	1-copy	0.153788	0.284454	0.399573	0.048755	0.054704	0.496967
193	1-copy	0.154688	0.2821	0.406598	0.049612	0.055666	0.488124
194	1-copy	0.154092	0.28551	0.398293	0.048599	0.054529	0.498579
195	1-copy	0.135886	0.253221	0.41392	0.050506	0.056669	0.478905
196	1-copy	0.171292	0.308777	0.396059	0.048326	0.054223	0.501392
197	1-copy	0.12698	0.236303	0.423874	0.05172	0.058031	0.466374
198	1-copy	0.148546	0.272907	0.408776	0.049878	0.055964	0.485382
199	1-copy	0.156549	0.284026	0.407605	0.049735	0.055804	0.486856
200	1-copy	0.156411	0.289968	0.39559	0.048269	0.054159	0.501981
1	2-copy	0.171148	0.323092	0.37036	0.045191	0.050705	0.533744
2	2-copy	0.171772	0.324899	0.368657	0.044983	0.050472	0.535889
3	2-copy	0.172088	0.320118	0.377504	0.046062	0.051683	0.524751
4	2-copy	0.162025	0.306886	0.37797	0.046119	0.051747	0.524164
5	2-copy	0.177393	0.334409	0.364682	0.044498	0.049927	0.540893
6	2-copy	0.163511	0.308067	0.379328	0.046285	0.051933	0.522455
7	2-copy	0.170789	0.321369	0.37251	0.045453	0.050999	0.531038
8	2-copy	0.176667	0.330327	0.369933	0.045139	0.050646	0.534282
9	2-copy	0.166904	0.309365	0.384852	0.046959	0.052689	0.515501
10	2-copy	0.17571	0.327942	0.371925	0.045382	0.050919	0.531774
11	2-copy	0.166604	0.315271	0.37374	0.045603	0.051168	0.529489
12	2-copy	0.161212	0.303584	0.381976	0.046608	0.052295	0.519121
13	2-copy	0.168088	0.31753	0.373151	0.045531	0.051087	0.53023
14	2-copy	0.179502	0.336116	0.366202	0.044683	0.050136	0.538978
15	2-copy	0.16901	0.316126	0.377641	0.046079	0.051702	0.524579
16	2-copy	0.151232	0.289735	0.382924	0.046724	0.052425	0.517928
17	2-copy	0.182537	0.341007	0.364348	0.044457	0.049882	0.541314
18	2-copy	0.169333	0.317912	0.375252	0.045788	0.051375	0.527585
19	2-copy	0.179753	0.337863	0.363856	0.044397	0.049814	0.541932
20	2-copy	0.169851	0.321085	0.370947	0.045262	0.050785	0.533005
21	2-copy	0.158357	0.301756	0.378475	0.046181	0.051816	0.523529
22	2-copy	0.163814	0.310152	0.376338	0.04592	0.051523	0.526218
23	2-copy	0.161363	0.304301	0.38104	0.046494	0.052167	0.5203
24	2-copy	0.153785	0.292324	0.384532	0.04692	0.052645	0.515902
25	2-copy	0.173259	0.328301	0.36614	0.044676	0.050127	0.539057
26	2-copy	0.167225	0.313412	0.378382	0.04617	0.051803	0.523646
27	2-copy	0.179199	0.335523	0.366558	0.044727	0.050184	0.53853
28	2-copy	0.167077	0.314761	0.375687	0.045841	0.051434	0.527038
29	2-copy	0.168785	0.320912	0.368912	0.045014	0.050507	0.535568
30	2-copy	0.169894	0.31997	0.372946	0.045506	0.051059	0.530488
31	2-copy	0.164868	0.310706	0.37778	0.046096	0.051721	0.524403
32	2-copy	0.177948	0.335482	0.364065	0.044423	0.049843	0.541669
33	2-copy	0.169199	0.318127	0.374584	0.045706	0.051283	0.528426
34	2-copy	0.163773	0.307722	0.380551	0.046434	0.0521	0.520915
35	2-copy	0.173348	0.322844	0.375547	0.045824	0.051415	0.527214
36	2-copy	0.167194	0.316063	0.37369	0.045597	0.051161	0.529553
37	2-copy	0.172383	0.324719	0.370272	0.04518	0.050693	0.533855
38	2-copy	0.161531	0.309939	0.371464	0.045325	0.050856	0.532354
39	2-copy	0.174485	0.327622	0.369869	0.045131	0.050638	0.534362
40	2-copy	0.16795	0.315668	0.376067	0.045887	0.051486	0.52656
41	2-copy	0.173187	0.324056	0.373125	0.045528	0.051083	0.530263
42	2-copy	0.171817	0.327666	0.364141	0.044432	0.049853	0.541573
43	2-copy	0.167884	0.319983	0.368511	0.044965	0.050452	0.536072
44	2-copy	0.15508	0.291775	0.3888	0.047441	0.053229	0.51053
45	2-copy	0.171711	0.323913	0.370188	0.04517	0.050681	0.533961
46	2-copy	0.164964	0.311332	0.376897	0.045988	0.0516	0.525515
47	2-copy	0.167367	0.311049	0.382892	0.04672	0.052421	0.517967
48	2-copy	0.171066	0.321912	0.372188	0.045414	0.050955	0.531443
49	2-copy	0.171444	0.322	0.372859	0.045496	0.051047	0.530598
50	2-copy	0.176304	0.333042	0.364678	0.044497	0.049927	0.540898
51	2-copy	0.168623	0.317164	0.374973	0.045754	0.051336	0.527938
52	2-copy	0.164869	0.311825	0.375817	0.045857	0.051452	0.526875
53	2-copy	0.1671	0.314996	0.375331	0.045797	0.051385	0.527486
54	2-copy	0.169236	0.316435	0.377604	0.046075	0.051697	0.524625
55	2-copy	0.165114	0.313401	0.373625	0.045589	0.051152	0.529634
56	2-copy	0.163315	0.305977	0.382612	0.046686	0.052382	0.51832
57	2-copy	0.170646	0.324381	0.367106	0.044794	0.050259	0.537841
58	2-copy	0.181814	0.340501	0.363723	0.044381	0.049796	0.5421
59	2-copy	0.170152	0.321928	0.370171	0.045168	0.050679	0.533982
60	2-copy	0.165773	0.313621	0.374732	0.045724	0.051303	0.52824
61	2-copy	0.167737	0.317686	0.372102	0.045403	0.050943	0.531551
62	2-copy	0.167533	0.31832	0.370566	0.045216	0.050733	0.533485
63	2-copy	0.16216	0.305664	0.380467	0.046424	0.052089	0.521021
64	2-copy	0.165971	0.311755	0.378452	0.046178	0.051813	0.523557
65	2-copy	0.179064	0.335237	0.366751	0.04475	0.050211	0.538288
66	2-copy	0.163133	0.30865	0.377417	0.046052	0.051671	0.52486
67	2-copy	0.162701	0.307468	0.378511	0.046185	0.051821	0.523482
68	2-copy	0.161852	0.307986	0.375621	0.045833	0.051425	0.527121
69	2-copy	0.165524	0.314496	0.372652	0.04547	0.051019	0.530858
70	2-copy	0.170966	0.323797	0.368774	0.044997	0.050488	0.535741
71	2-copy	0.169601	0.320994	0.370555	0.045215	0.050732	0.533498
72	2-copy	0.174491	0.32822	0.368879	0.04501	0.050502	0.535609
73	2-copy	0.159613	0.300554	0.383662	0.046814	0.052526	0.516998
74	2-copy	0.172341	0.327947	0.364785	0.04451	0.049942	0.540763
75	2-copy	0.178004	0.333332	0.367713	0.044868	0.050342	0.537077
76	2-copy	0.168445	0.315958	0.37667	0.045961	0.051569	0.525801
77	2-copy	0.163522	0.308299	0.378941	0.046238	0.05188	0.522942
78	2-copy	0.169628	0.321297	0.3701	0.045159	0.050669	0.534071
79	2-copy	0.169393	0.318464	0.374431	0.045688	0.051262	0.528619
80	2-copy	0.168757	0.317196	0.375214	0.045783	0.051369	0.527634
81	2-copy	0.172704	0.321743	0.376042	0.045884	0.051483	0.526592
82	2-copy	0.176866	0.330033	0.370842	0.04525	0.050771	0.533138
83	2-copy	0.173306	0.32644	0.369348	0.045067	0.050566	0.535019
84	2-copy	0.15678	0.299435	0.378864	0.046228	0.051869	0.523038
85	2-copy	0.170468	0.32306	0.368943	0.045018	0.050511	0.535529
86	2-copy	0.176647	0.329035	0.37206	0.045398	0.050938	0.531604
87	2-copy	0.159118	0.301018	0.381629	0.046566	0.052248	0.519558
88	2-copy	0.16298	0.309314	0.375893	0.045866	0.051462	0.526779
89	2-copy	0.158588	0.303142	0.376547	0.045946	0.051552	0.525956
90	2-copy	0.169792	0.320866	0.371191	0.045292	0.050819	0.532698
91	2-copy	0.170381	0.321762	0.370951	0.045263	0.050786	0.533
92	2-copy	0.176474	0.333389	0.364461	0.044471	0.049897	0.541171
93	2-copy	0.175974	0.330857	0.367599	0.044854	0.050327	0.537221
94	2-copy	0.155464	0.294335	0.384978	0.046974	0.052706	0.515342
95	2-copy	0.161165	0.305201	0.378958	0.04624	0.051882	0.52292
96	2-copy	0.167783	0.319621	0.368903	0.045013	0.050505	0.535578
97	2-copy	0.16634	0.311087	0.380476	0.046425	0.05209	0.521009
98	2-copy	0.167241	0.316133	0.373674	0.045595	0.051159	0.529572
99	2-copy	0.171296	0.323371	0.370209	0.045172	0.050684	0.533935
100	2-copy	0.168926	0.320093	0.370612	0.045222	0.050739	0.533427
101	2-copy	0.164026	0.310341	0.376493	0.045939	0.051545	0.526023
102	2-copy	0.169525	0.317408	0.376554	0.045947	0.051553	0.525947
103	2-copy	0.175244	0.330068	0.367383	0.044828	0.050297	0.537492
104	2-copy	0.171188	0.32128	0.373533	0.045578	0.051139	0.52975
105	2-copy	0.165161	0.314233	0.372289	0.045426	0.050969	0.531316
106	2-copy	0.152747	0.288383	0.389311	0.047503	0.053299	0.509887
107	2-copy	0.162618	0.307902	0.377547	0.046068	0.051689	0.524697
108	2-copy	0.165197	0.311688	0.376803	0.045977	0.051587	0.525633
109	2-copy	0.165415	0.310372	0.379627	0.046322	0.051974	0.522077
110	2-copy	0.157037	0.296954	0.384012	0.046857	0.052574	0.516557
111	2-copy	0.157975	0.302022	0.377086	0.046011	0.051626	0.525277
112	2-copy	0.170743	0.321208	0.372685	0.045474	0.051023	0.530817
113	2-copy	0.174134	0.326063	0.37175	0.04536	0.050895	0.531994
114	2-copy	0.16591	0.31238	0.377214	0.046027	0.051643	0.525115
115	2-copy	0.161622	0.3087	0.373834	0.045615	0.051181	0.52937
116	2-copy	0.179653	0.337936	0.363536	0.044358	0.049771	0.542335
117	2-copy	0.174364	0.328716	0.367781	0.044876	0.050352	0.536991
118	2-copy	0.166381	0.311771	0.379359	0.046289	0.051937	0.522415
119	2-copy	0.170445	0.318698	0.376351	0.045922	0.051525	0.526202
120	2-copy	0.172023	0.32534	0.368453	0.044958	0.050444	0.536145
121	2-copy	0.174989	0.330383	0.366327	0.044699	0.050153	0.538821
122	2-copy	0.178117	0.334695	0.365701	0.044622	0.050067	0.53961
123	2-copy	0.165359	0.310157	0.379879	0.046352	0.052008	0.521761
124	2-copy	0.17975	0.332428	0.372837	0.045493	0.051044	0.530627
125	2-copy	0.162771	0.307955	0.37781	0.0461	0.051725	0.524365
126	2-copy	0.164938	0.310622	0.378091	0.046134	0.051763	0.524012
127	2-copy	0.159523	0.303413	0.378279	0.046157	0.051789	0.523775
128	2-copy	0.169629	0.319833	0.372597	0.045464	0.051011	0.530928
129	2-copy	0.168834	0.320719	0.369346	0.045067	0.050566	0.535021
130	2-copy	0.160983	0.310105	0.369915	0.045136	0.050644	0.534304
131	2-copy	0.169456	0.31968	0.37248	0.045449	0.050995	0.531075
132	2-copy	0.1678	0.317328	0.372859	0.045496	0.051047	0.530598
133	2-copy	0.16153	0.308489	0.373992	0.045634	0.051202	0.529171
134	2-copy	0.164633	0.309829	0.378792	0.04622	0.051859	0.523129
135	2-copy	0.188826	0.352855	0.357696	0.043646	0.048971	0.549687
136	2-copy	0.178148	0.336119	0.363435	0.044346	0.049757	0.542463
137	2-copy	0.160952	0.307707	0.374023	0.045638	0.051206	0.529132
138	2-copy	0.159444	0.304723	0.375759	0.04585	0.051444	0.526947
139	2-copy	0.153619	0.294924	0.379332	0.046286	0.051933	0.522449
140	2-copy	0.163585	0.304066	0.386717	0.047187	0.052944	0.513152
141	2-copy	0.165987	0.317455	0.368613	0.044978	0.050466	0.535944
142	2-copy	0.171062	0.321706	0.37253	0.045456	0.051002	0.531012
143	2-copy	0.158621	0.298723	0.38462	0.046931	0.052657	0.515792
144	2-copy	0.165126	0.314087	0.372463	0.045447	0.050993	0.531097
145	2-copy	0.15139	0.289395	0.383958	0.04685	0.052567	0.516626
146	2-copy	0.17417	0.327693	0.369082	0.045035	0.05053	0.535353
147	2-copy	0.158616	0.304596	0.374033	0.045639	0.051208	0.529121
148	2-copy	0.175745	0.329802	0.368878	0.04501	0.050502	0.53561
149	2-copy	0.17623	0.331328	0.367353	0.044824	0.050293	0.53753
150	2-copy	0.164909	0.310277	0.378634	0.0462	0.051838	0.523328
151	2-copy	0.160439	0.304557	0.378401	0.046172	0.051806	0.523621
152	2-copy	0.17155	0.323932	0.369809	0.045123	0.050629	0.534438
153	2-copy	0.164983	0.312854	0.374279	0.045669	0.051241	0.528811
154	2-copy	0.171917	0.322905	0.372342	0.045433	0.050976	0.53125
155	2-copy	0.1602	0.306637	0.37415	0.045653	0.051224	0.528973
156	2-copy	0.164173	0.3123	0.373404	0.045562	0.051122	0.529912
157	2-copy	0.158292	0.298177	0.384824	0.046956	0.052685	0.515536
158	2-copy	0.182157	0.341354	0.36303	0.044296	0.049701	0.542973
159	2-copy	0.158913	0.302291	0.378841	0.046226	0.051866	0.523068
160	2-copy	0.161632	0.308771	0.373732	0.045602	0.051167	0.529499
161	2-copy	0.169745	0.318092	0.375854	0.045861	0.051457	0.526827
162	2-copy	0.160319	0.305016	0.377299	0.046037	0.051655	0.525009
163	2-copy	0.162778	0.308446	0.376957	0.045996	0.051608	0.52544
164	2-copy	0.169588	0.323546	0.366222	0.044686	0.050138	0.538953
165	2-copy	0.163808	0.312455	0.372303	0.045428	0.050971	0.531298
166	2-copy	0.164099	0.310839	0.375786	0.045853	0.051448	0.526914
167	2-copy	0.166157	0.313046	0.376605	0.045953	0.05156	0.525882
168	2-copy	0.168933	0.317434	0.375193	0.04578	0.051367	0.52766
169	2-copy	0.162133	0.306258	0.379342	0.046287	0.051935	0.522436
170	2-copy	0.165197	0.31219	0.375925	0.04587	0.051467	0.526739
171	2-copy	0.159872	0.300803	0.38383	0.046834	0.052549	0.516787
172	2-copy	0.163872	0.309276	0.378017	0.046125	0.051753	0.524105
173	2-copy	0.170294	0.325722	0.364115	0.044429	0.04985	0.541607
174	2-copy	0.161677	0.308025	0.375148	0.045775	0.05136	0.527717
175	2-copy	0.175667	0.327714	0.372218	0.045417	0.050959	0.531405
176	2-copy	0.160931	0.308794	0.372073	0.0454	0.050939	0.531588
177	2-copy	0.166849	0.31733	0.370741	0.045237	0.050757	0.533264
178	2-copy	0.162691	0.310021	0.373987	0.045633	0.051201	0.529178
179	2-copy	0.172172	0.322846	0.372996	0.045512	0.051066	0.530426
180	2-copy	0.166527	0.311623	0.379952	0.046361	0.052018	0.521668
181	2-copy	0.171308	0.322103	0.372387	0.045438	0.050982	0.531192
182	2-copy	0.166219	0.313446	0.376046	0.045885	0.051483	0.526586
183	2-copy	0.164089	0.312239	0.373318	0.045552	0.05111	0.53002
184	2-copy	0.16585	0.313856	0.374498	0.045696	0.051271	0.528536
185	2-copy	0.175349	0.327314	0.37222	0.045418	0.050959	0.531403
186	2-copy	0.166229	0.314296	0.374588	0.045707	0.051284	0.528422
187	2-copy	0.161016	0.304802	0.379322	0.046284	0.051932	0.522462
188	2-copy	0.171858	0.324132	0.370132	0.045163	0.050674	0.534031
189	2-copy	0.165549	0.316502	0.369264	0.045057	0.050555	0.535124
190	2-copy	0.159357	0.302018	0.380392	0.046415	0.052078	0.521115
191	2-copy	0.172493	0.325535	0.369133	0.045041	0.050537	0.535289
192	2-copy	0.156105	0.297541	0.380663	0.046448	0.052115	0.520774
193	2-copy	0.167851	0.31864	0.370722	0.045235	0.050754	0.533289
194	2-copy	0.167317	0.317049	0.372263	0.045423	0.050965	0.531348
195	2-copy	0.169958	0.319903	0.3732	0.045537	0.051094	0.530169
196	2-copy	0.173786	0.326749	0.369851	0.045129	0.050635	0.534385
197	2-copy	0.170915	0.321531	0.372507	0.045453	0.050999	0.531042
198	2-copy	0.184537	0.343145	0.364858	0.044519	0.049952	0.540671
199	2-copy	0.174319	0.326953	0.370641	0.045225	0.050743	0.533391
200	2-copy	0.172648	0.326073	0.368559	0.044971	0.050458	0.536012
1	3-copy	0.18267	0.337397	0.370534	0.045212	0.050729	0.533525
2	3-copy	0.196024	0.356354	0.365699	0.044622	0.050067	0.539612
3	3-copy	0.14613	0.276998	0.39396	0.04807	0.053936	0.504034
4	3-copy	0.167114	0.310047	0.384107	0.046868	0.052587	0.516437
5	3-copy	0.198249	0.367045	0.353112	0.043086	0.048343	0.555459
6	3-copy	0.161527	0.305339	0.379562	0.046314	0.051965	0.522159
7	3-copy	0.169683	0.321845	0.369291	0.04506	0.050558	0.535091
8	3-copy	0.153152	0.288095	0.390894	0.047696	0.053516	0.507894
9	3-copy	0.179227	0.326262	0.382276	0.046645	0.052336	0.518743
10	3-copy	0.177459	0.33234	0.36823	0.044931	0.050413	0.536426
11	3-copy	0.184935	0.342076	0.367385	0.044828	0.050298	0.53749
12	3-copy	0.184345	0.342707	0.365187	0.04456	0.049997	0.540256
13	3-copy	0.181326	0.338267	0.36638	0.044705	0.05016	0.538755
14	3-copy	0.183921	0.339071	0.370292	0.045182	0.050696	0.53383
15	3-copy	0.164984	0.313367	0.373389	0.04556	0.05112	0.529931
16	3-copy	0.171248	0.318847	0.377865	0.046107	0.051732	0.524296
17	3-copy	0.204765	0.371119	0.358393	0.043731	0.049066	0.54881
18	3-copy	0.168368	0.317388	0.374018	0.045637	0.051206	0.529139
19	3-copy	0.185963	0.34318	0.367621	0.044857	0.05033	0.537192
20	3-copy	0.179843	0.337021	0.365414	0.044587	0.050028	0.539971
21	3-copy	0.177507	0.330857	0.370802	0.045245	0.050765	0.533187
22	3-copy	0.157032	0.291499	0.394222	0.048102	0.053972	0.503704
23	3-copy	0.162458	0.307513	0.377865	0.046107	0.051732	0.524296
24	3-copy	0.178273	0.334045	0.36709	0.044792	0.050257	0.537861
25	3-copy	0.183551	0.339136	0.369439	0.045078	0.050579	0.534904
26	3-copy	0.150169	0.284834	0.389444	0.047519	0.053318	0.509719
27	3-copy	0.176763	0.33376	0.364447	0.044469	0.049895	0.541188
28	3-copy	0.183432	0.337756	0.371483	0.045328	0.050859	0.53233
29	3-copy	0.18842	0.35248	0.357515	0.043623	0.048946	0.549915
30	3-copy	0.166115	0.312181	0.37803	0.046127	0.051755	0.524088
31	3-copy	0.135286	0.259934	0.397841	0.048544	0.054467	0.499148
32	3-copy	0.160901	0.306721	0.375641	0.045835	0.051428	0.527095
33	3-copy	0.181892	0.347027	0.353503	0.043134	0.048397	0.554966
34	3-copy	0.171253	0.317565	0.380116	0.046381	0.052041	0.521462
35	3-copy	0.158196	0.301466	0.378613	0.046198	0.051835	0.523355
36	3-copy	0.169465	0.316097	0.378708	0.046209	0.051848	0.523235
37	3-copy	0.198713	0.367295	0.353558	0.043141	0.048404	0.554897
38	3-copy	0.200109	0.365963	0.358091	0.043694	0.049025	0.54919
39	3-copy	0.193332	0.360159	0.354757	0.043287	0.048569	0.553388
40	3-copy	0.183564	0.347942	0.355316	0.043355	0.048645	0.552684
41	3-copy	0.171726	0.318617	0.37932	0.046284	0.051932	0.522464
42	3-copy	0.17864	0.327323	0.379191	0.046268	0.051914	0.522627
43	3-copy	0.190415	0.355861	0.355999	0.043438	0.048739	0.551823
44	3-copy	0.154263	0.297869	0.37558	0.045828	0.051419	0.527173
45	3-copy	0.189534	0.350311	0.363068	0.044301	0.049707	0.542925
46	3-copy	0.155888	0.29578	0.383355	0.046776	0.052484	0.517385
47	3-copy	0.148089	0.279699	0.393907	0.048064	0.053929	0.504101
48	3-copy	0.171272	0.322199	0.372146	0.045409	0.050949	0.531496
49	3-copy	0.175919	0.326877	0.374172	0.045656	0.051227	0.528945
50	3-copy	0.166144	0.305751	0.389654	0.047545	0.053346	0.509455
51	3-copy	0.194108	0.358105	0.359374	0.04385	0.049201	0.547575
52	3-copy	0.163787	0.310681	0.375348	0.045799	0.051388	0.527464
53	3-copy	0.178028	0.333688	0.367175	0.044802	0.050269	0.537754
54	3-copy	0.163001	0.299191	0.394357	0.048119	0.05399	0.503534
55	3-copy	0.158247	0.294485	0.391585	0.047781	0.053611	0.507024
56	3-copy	0.167922	0.311732	0.38294	0.046726	0.052427	0.517907
57	3-copy	0.17069	0.322814	0.369839	0.045127	0.050633	0.534401
58	3-copy	0.167032	0.31718	0.371406	0.045318	0.050848	0.532428
59	3-copy	0.179664	0.339971	0.360273	0.04396	0.049324	0.546444
60	3-copy	0.190348	0.343349	0.376008	0.04588	0.051478	0.526634
61	3-copy	0.204364	0.378595	0.346459	0.042274	0.047433	0.563834
62	3-copy	0.161034	0.302368	0.383757	0.046825	0.052539	0.516878
63	3-copy	0.182395	0.338538	0.368095	0.044914	0.050395	0.536596
64	3-copy	0.191504	0.356688	0.356746	0.04353	0.048841	0.550884
65	3-copy	0.169739	0.32124	0.370438	0.0452	0.050715	0.533647
66	3-copy	0.196388	0.358379	0.363161	0.044312	0.049719	0.542807
67	3-copy	0.201161	0.370756	0.352634	0.043028	0.048278	0.55606
68	3-copy	0.177662	0.339107	0.357632	0.043638	0.048962	0.549767
69	3-copy	0.18827	0.346746	0.366354	0.044702	0.050156	0.538788
70	3-copy	0.170586	0.318601	0.376832	0.04598	0.051591	0.525596
71	3-copy	0.176479	0.330456	0.369323	0.045064	0.050563	0.535049
72	3-copy	0.162344	0.305825	0.380611	0.046442	0.052108	0.520839
73	3-copy	0.188078	0.354031	0.354451	0.04325	0.048527	0.553772
74	3-copy	0.195623	0.371002	0.342563	0.041799	0.046899	0.568739
75	3-copy	0.165595	0.312236	0.376749	0.04597	0.05158	0.525701
76	3-copy	0.182106	0.347957	0.352471	0.043008	0.048256	0.556265
77	3-copy	0.137007	0.260329	0.402075	0.049061	0.055047	0.493818
78	3-copy	0.181291	0.338882	0.365306	0.044574	0.050013	0.540108
79	3-copy	0.166188	0.315472	0.372459	0.045447	0.050992	0.531102
80	3-copy	0.178315	0.331225	0.371873	0.045375	0.050912	0.53184
81	3-copy	0.170081	0.315585	0.380984	0.046487	0.052159	0.520369
82	3-copy	0.182627	0.343228	0.36095	0.044043	0.049417	0.545591
83	3-copy	0.165237	0.30373	0.391243	0.047739	0.053564	0.507454
84	3-copy	0.162787	0.305482	0.382266	0.046644	0.052335	0.518755
85	3-copy	0.185472	0.335767	0.378974	0.046242	0.051884	0.5229
86	3-copy	0.181042	0.33852	0.365392	0.044585	0.050025	0.539998
87	3-copy	0.182913	0.343085	0.361743	0.044139	0.049525	0.544592
88	3-copy	0.171485	0.323955	0.369628	0.045101	0.050605	0.534666
89	3-copy	0.176366	0.335461	0.360862	0.044032	0.049404	0.545702
90	3-copy	0.160106	0.304063	0.378496	0.046183	0.051819	0.523502
91	3-copy	0.211499	0.386458	0.346817	0.042318	0.047482	0.563384
92	3-copy	0.175969	0.325233	0.377089	0.046012	0.051626	0.525273
93	3-copy	0.180437	0.338858	0.363622	0.044369	0.049782	0.542227
94	3-copy	0.191061	0.359457	0.351659	0.042909	0.048145	0.557288
95	3-copy	0.153012	0.282506	0.401388	0.048977	0.054953	0.494682
96	3-copy	0.162938	0.310927	0.372973	0.04551	0.051063	0.530455
97	3-copy	0.159206	0.305292	0.374193	0.045658	0.05123	0.528919
98	3-copy	0.196616	0.356097	0.367215	0.044807	0.050274	0.537703
99	3-copy	0.156493	0.295943	0.384542	0.046921	0.052646	0.515891
100	3-copy	0.146474	0.278305	0.392321	0.04787	0.053711	0.506097
101	3-copy	0.175367	0.325195	0.375863	0.045862	0.051458	0.526816
102	3-copy	0.187426	0.345907	0.366065	0.044667	0.050117	0.539151
103	3-copy	0.191676	0.349607	0.368309	0.04494	0.050424	0.536327
104	3-copy	0.132961	0.252744	0.406033	0.049544	0.055589	0.488835
105	3-copy	0.156251	0.29165	0.391975	0.047828	0.053664	0.506533
106	3-copy	0.17726	0.325856	0.37878	0.046218	0.051858	0.523145
107	3-copy	0.173952	0.328011	0.368087	0.044913	0.050394	0.536607
108	3-copy	0.193369	0.368391	0.342433	0.041783	0.046882	0.568902
109	3-copy	0.153288	0.293281	0.381523	0.046553	0.052233	0.519691
110	3-copy	0.179635	0.330921	0.375139	0.045774	0.051359	0.527728
111	3-copy	0.181147	0.333448	0.374012	0.045636	0.051205	0.529147
112	3-copy	0.17727	0.330951	0.370152	0.045165	0.050676	0.534007
113	3-copy	0.174186	0.322279	0.378339	0.046164	0.051797	0.5237
114	3-copy	0.160015	0.301204	0.383441	0.046787	0.052496	0.517277
115	3-copy	0.14825	0.288934	0.376839	0.045981	0.051592	0.525588
116	3-copy	0.157809	0.299576	0.381095	0.046501	0.052175	0.52023
117	3-copy	0.171578	0.323048	0.371366	0.045313	0.050843	0.532478
118	3-copy	0.185843	0.34565	0.363386	0.04434	0.04975	0.542524
119	3-copy	0.154582	0.289243	0.392342	0.047873	0.053714	0.506071
120	3-copy	0.158563	0.297223	0.387244	0.047251	0.053016	0.512488
121	3-copy	0.18768	0.344233	0.369286	0.04506	0.050558	0.535096
122	3-copy	0.157602	0.298127	0.383237	0.046762	0.052468	0.517533
123	3-copy	0.14719	0.289358	0.37337	0.045558	0.051117	0.529954
124	3-copy	0.177908	0.334342	0.365852	0.044641	0.050088	0.539419
125	3-copy	0.152789	0.289113	0.388037	0.047348	0.053125	0.511491
126	3-copy	0.190452	0.353934	0.359077	0.043814	0.04916	0.547949
127	3-copy	0.166543	0.317362	0.370007	0.045148	0.050657	0.534188
128	3-copy	0.139412	0.264441	0.400532	0.048872	0.054836	0.49576
129	3-copy	0.161687	0.310177	0.371408	0.045319	0.050848	0.532425
130	3-copy	0.160085	0.314784	0.359928	0.043918	0.049277	0.546878
131	3-copy	0.167048	0.305559	0.392129	0.047847	0.053685	0.506339
132	3-copy	0.184233	0.340136	0.369162	0.045045	0.050541	0.535253
133	3-copy	0.168411	0.318995	0.371352	0.045312	0.050841	0.532496
134	3-copy	0.181814	0.340301	0.364048	0.044421	0.049841	0.541691
135	3-copy	0.151257	0.288691	0.384936	0.046969	0.0527	0.515394
136	3-copy	0.186834	0.34831	0.361059	0.044056	0.049432	0.545453
137	3-copy	0.179508	0.331633	0.373672	0.045595	0.051158	0.529575
138	3-copy	0.158782	0.302101	0.378869	0.046229	0.05187	0.523033
139	3-copy	0.192341	0.355682	0.359881	0.043912	0.04927	0.546937
140	3-copy	0.193985	0.354929	0.364151	0.044433	0.049855	0.541561
141	3-copy	0.157623	0.301575	0.377044	0.046006	0.05162	0.525329
142	3-copy	0.166493	0.312871	0.377674	0.046083	0.051706	0.524536
143	3-copy	0.164145	0.301638	0.392529	0.047896	0.05374	0.505835
144	3-copy	0.179961	0.333282	0.371839	0.045371	0.050907	0.531882
145	3-copy	0.168971	0.321633	0.368099	0.044915	0.050395	0.53659
146	3-copy	0.178025	0.328252	0.376296	0.045915	0.051518	0.526271
147	3-copy	0.171366	0.320102	0.375948	0.045873	0.05147	0.526709
148	3-copy	0.171426	0.321379	0.373883	0.045621	0.051187	0.529309
149	3-copy	0.191529	0.353567	0.361689	0.044133	0.049518	0.544661
150	3-copy	0.154738	0.296958	0.378383	0.04617	0.051803	0.523644
151	3-copy	0.187812	0.348845	0.362096	0.044182	0.049573	0.544148
152	3-copy	0.167071	0.317559	0.370844	0.04525	0.050771	0.533135
153	3-copy	0.169729	0.314504	0.382106	0.046624	0.052313	0.518957
154	3-copy	0.156935	0.287104	0.402491	0.049111	0.055104	0.493294
155	3-copy	0.182091	0.340191	0.364781	0.04451	0.049941	0.540768
156	3-copy	0.158633	0.294899	0.39176	0.047802	0.053635	0.506804
157	3-copy	0.16965	0.321586	0.369657	0.045105	0.050609	0.534629
158	3-copy	0.163416	0.29851	0.396648	0.048398	0.054304	0.500649
159	3-copy	0.197966	0.366509	0.353424	0.043124	0.048386	0.555065
160	3-copy	0.15408	0.295767	0.378932	0.046237	0.051878	0.522953
161	3-copy	0.185446	0.341092	0.370014	0.045149	0.050658	0.534179
162	3-copy	0.184308	0.337595	0.373525	0.045577	0.051138	0.52976
163	3-copy	0.173165	0.324213	0.372811	0.04549	0.05104	0.530659
164	3-copy	0.170219	0.320289	0.373113	0.045527	0.051082	0.530278
165	3-copy	0.181934	0.346362	0.354624	0.043271	0.048551	0.553555
166	3-copy	0.161656	0.305206	0.380105	0.04638	0.052039	0.521477
167	3-copy	0.188262	0.34628	0.367093	0.044792	0.050258	0.537857
168	3-copy	0.176532	0.332426	0.366164	0.044679	0.05013	0.539026
169	3-copy	0.181862	0.33719	0.369237	0.045054	0.050551	0.535159
170	3-copy	0.178327	0.331741	0.371033	0.045273	0.050797	0.532897
171	3-copy	0.171336	0.32929	0.360457	0.043982	0.049349	0.546212
172	3-copy	0.19119	0.346392	0.372618	0.045466	0.051014	0.530902
173	3-copy	0.145995	0.277383	0.392838	0.047934	0.053782	0.505446
174	3-copy	0.17821	0.330373	0.373086	0.045523	0.051078	0.530312
175	3-copy	0.172279	0.316617	0.38407	0.046864	0.052582	0.516484
176	3-copy	0.178678	0.33547	0.365579	0.044607	0.05005	0.539763
177	3-copy	0.174909	0.325391	0.374549	0.045702	0.051278	0.528471
178	3-copy	0.172156	0.319431	0.37885	0.046227	0.051867	0.523057
179	3-copy	0.16235	0.302526	0.386606	0.047173	0.052929	0.513292
180	3-copy	0.157488	0.303599	0.373125	0.045528	0.051083	0.530263
181	3-copy	0.176275	0.323413	0.380895	0.046476	0.052147	0.520482
182	3-copy	0.199495	0.361389	0.364117	0.044429	0.04985	0.541603
183	3-copy	0.180239	0.340327	0.360852	0.044031	0.049403	0.545714
184	3-copy	0.171269	0.321701	0.372988	0.045511	0.051065	0.530435
185	3-copy	0.18132	0.337133	0.36823	0.044931	0.050413	0.536425
186	3-copy	0.1937	0.363902	0.349718	0.042672	0.047879	0.559731
187	3-copy	0.181956	0.341271	0.362762	0.044264	0.049665	0.543309
188	3-copy	0.160162	0.303583	0.379492	0.046305	0.051955	0.522248
189	3-copy	0.167325	0.316678	0.372921	0.045503	0.051056	0.53052
190	3-copy	0.161914	0.30809	0.375582	0.045828	0.05142	0.52717
191	3-copy	0.163716	0.312325	0.372321	0.04543	0.050973	0.531275
192	3-copy	0.186343	0.347745	0.361009	0.04405	0.049425	0.545517
193	3-copy	0.178132	0.339559	0.357857	0.043665	0.048993	0.549485
194	3-copy	0.166907	0.314246	0.376202	0.045904	0.051505	0.52639
195	3-copy	0.181281	0.340891	0.362029	0.044174	0.049564	0.544232
196	3-copy	0.18126	0.341611	0.360829	0.044028	0.0494	0.545743
197	3-copy	0.139423	0.260636	0.408514	0.049846	0.055928	0.485711
198	3-copy	0.14966	0.287596	0.382912	0.046722	0.052423	0.517943
199	3-copy	0.175301	0.324774	0.376444	0.045933	0.051538	0.526085
200	3-copy	0.154547	0.291748	0.387514	0.047284	0.053053	0.512149

## Sheet: Figure 4b-d
Fig. 4 Natural selection patterns among different-copy retention groups. Traditional MK test with fixation index (b), constraint effect (c), and selection effect (d) for these different-copy retention groups.
Gene	Group	Fixation index (FI)	Constraint efftct	Selection effect
sal|evm.model.scaffold1.100	1	0.334552	1.00116	-0.146256
sal|evm.model.scaffold1.1003	1	0.558442	0.680108	-0.283537
sal|evm.model.scaffold1.1014	1	0.582188	0.534651	-0.120199
sal|evm.model.scaffold1.1036	1	1.17477	0.391663	0.0124843
sal|evm.model.scaffold1.1038	1	0.746262	0.329862	0.0129991
sal|evm.model.scaffold1.1040	1	0.996686	0.532925	-0.204267
sal|evm.model.scaffold1.1047	1	0.22807	0.414195	-0.253425
sal|evm.model.scaffold1.1049	1	2.57576	0.445159	-0.191801
sal|evm.model.scaffold1.1068	1	1.18673	0.697905	-0.108065
sal|evm.model.scaffold1.1075	1	1.34668	0.476544	-0.0473192
sal|evm.model.scaffold1.1083	1	0.733333	0.328048	-0.0950713
sal|evm.model.scaffold1.1087	1	1.3451	0.390244	-0.0736977
sal|evm.model.scaffold1.1088	1	1.08	0.315066	-0.1422
sal|evm.model.scaffold1.1096	1	0.483871	0.439213	-0.0682442
sal|evm.model.scaffold1.1097	1	0.409364	0.879509	-0.163279
sal|evm.model.scaffold1.1098	1	1.66667	0.530831	-0.170587
sal|evm.model.scaffold1.1107	1	0.238095	0.39692	-0.244044
sal|evm.model.scaffold1.111	1	0.991429	0.325228	0.134165
sal|evm.model.scaffold1.1113	1	2.2	0.483083	-0.0638417
sal|evm.model.scaffold1.1129	1	0.470085	0.628338	-0.0625735
sal|evm.model.scaffold1.1132	1	0.662338	0.532782	-0.238286
sal|evm.model.scaffold1.114	1	0.828571	0.659837	-0.163857
sal|evm.model.scaffold1.1147	1	0.473684	0.577623	-0.255672
sal|evm.model.scaffold1.1162	1	0.942857	0.481518	-0.155333
sal|evm.model.scaffold1.1173	1	0.220779	0.55692	-0.285069
sal|evm.model.scaffold1.1191	1	4.7015	0.740399	-0.105021
sal|evm.model.scaffold1.1192	1	0.689749	0.882467	-0.0770305
sal|evm.model.scaffold1.1193	1	8.86913	0.735553	-0.033052
sal|evm.model.scaffold1.1207	1	0.284848	0.543827	-0.199981
sal|evm.model.scaffold1.1208	1	2.95456	1.02369	-0.241343
sal|evm.model.scaffold1.1212	1	0.881319	0.408598	-0.155008
sal|evm.model.scaffold1.1213	1	2.26505	0.933146	-0.115605
sal|evm.model.scaffold1.1227	1	1.64777	0.310449	-0.0354541
sal|evm.model.scaffold1.1254	1	0.686176	0.738714	0.0411791
sal|evm.model.scaffold1.1261	1	0.289976	0.47917	-0.243737
sal|evm.model.scaffold1.1270	1	0.492812	0.744736	-0.0977936
sal|evm.model.scaffold1.1271	1	0.605667	0.319201	-0.0828157
sal|evm.model.scaffold1.1280	1	2.50877	0.30558	-0.0523536
sal|evm.model.scaffold1.1302	1	0.308906	0.612342	-0.0800942
sal|evm.model.scaffold1.1307	1	17	0.52015	-0.125244
sal|evm.model.scaffold1.1312	1	0.777778	0.45112	-0.175887
sal|evm.model.scaffold1.1315	1	0.503268	0.285475	-0.139312
sal|evm.model.scaffold1.1318	1	0.900836	0.884142	-0.118574
sal|evm.model.scaffold1.1351	1	0.636364	0.350667	-0.0744945
sal|evm.model.scaffold1.1362	1	0.786884	0.378927	-0.100443
sal|evm.model.scaffold1.1370	1	0.454545	0.499247	-0.260655
sal|evm.model.scaffold1.1392	1	0.317647	0.697345	-0.259445
sal|evm.model.scaffold1.1405	1	0.645713	0.756911	-0.172493
sal|evm.model.scaffold1.1407	1	0.617379	0.799823	-0.0234209
sal|evm.model.scaffold1.1439	1	0.897436	0.302717	-0.100549
sal|evm.model.scaffold1.1440	1	0.847932	0.537055	-0.098564
sal|evm.model.scaffold1.1453	1	1.53333	0.551762	-0.133851
sal|evm.model.scaffold1.1454	1	0.360326	0.817831	-0.29997
sal|evm.model.scaffold1.1456	1	1.25544	0.233046	-0.075945
sal|evm.model.scaffold1.1473	1	1.98413	0.711464	-0.158056
sal|evm.model.scaffold1.1482	1	1.5697	0.741118	-0.169652
sal|evm.model.scaffold1.1491	1	0.176508	0.70054	-0.158196
sal|evm.model.scaffold1.1498	1	2.2	0.523733	-0.145157
sal|evm.model.scaffold1.150	1	1.14553	0.752599	-0.204304
sal|evm.model.scaffold1.1501	1	0.616351	0.85463	-0.0641674
sal|evm.model.scaffold1.154	1	0.714286	0.539887	-0.178928
sal|evm.model.scaffold1.1547	1	1.1262	1.02416	-0.185599
sal|evm.model.scaffold1.1548	1	0.428571	0.452309	-0.201125
sal|evm.model.scaffold1.1552	1	0.183673	0.565113	-0.169424
sal|evm.model.scaffold1.1560	1	0.0857143	0.488406	-0.177405
sal|evm.model.scaffold1.1562	1	3.92294	0.61661	-0.00871164
sal|evm.model.scaffold1.1569	1	0.912563	0.504259	-0.204576
sal|evm.model.scaffold1.1580	1	1.59355	0.299471	-0.106935
sal|evm.model.scaffold1.1607	1	0.237944	0.789848	-0.0733811
sal|evm.model.scaffold1.1631	1	1.19271	0.670167	-0.104029
sal|evm.model.scaffold1.165	1	0.731816	0.527127	0.0572337
sal|evm.model.scaffold1.166	1	1.97436	0.380188	-0.0478963
sal|evm.model.scaffold1.1664	1	1.54816	0.738216	-0.114818
sal|evm.model.scaffold1.1673	1	1.31688	0.445084	-0.0709764
sal|evm.model.scaffold1.1680	1	0.238095	0.332976	-0.191735
sal|evm.model.scaffold1.17	1	1.13675	0.493647	-0.151725
sal|evm.model.scaffold1.171	1	0.329032	0.394442	-0.13228
sal|evm.model.scaffold1.1719	1	0.733333	0.456705	-0.158925
sal|evm.model.scaffold1.1727	1	1.16477	0.506987	-0.113787
sal|evm.model.scaffold1.1740	1	0.722772	0.388647	-0.218027
sal|evm.model.scaffold1.1747	1	4.09091	0.469054	-0.150848
sal|evm.model.scaffold1.1752	1	0.137491	0.58492	-0.127997
sal|evm.model.scaffold1.1754	1	0.793103	0.412001	-0.173971
sal|evm.model.scaffold1.1756	1	1.6993	0.549698	-0.165517
sal|evm.model.scaffold1.1757	1	0.242228	0.450891	-0.247631
sal|evm.model.scaffold1.1760	1	1	0.419082	-0.145229
sal|evm.model.scaffold1.1761	1	1.7563	0.421129	-0.0307421
sal|evm.model.scaffold1.1766	1	1.66667	0.36864	-0.148942
sal|evm.model.scaffold1.1774	1	0.763793	0.942268	-0.167648
sal|evm.model.scaffold1.1784	1	0.195767	0.731782	-0.187979
sal|evm.model.scaffold1.1789	1	3.06676	0.444469	0.0562429
sal|evm.model.scaffold1.1796	1	0.630252	0.526118	-0.248059
sal|evm.model.scaffold1.1831	1	1.27023	0.307103	0.0773979
sal|evm.model.scaffold1.1838	1	3.18213	0.750163	-0.00674256
sal|evm.model.scaffold1.1841	1	1.7097	0.453908	-0.162218
sal|evm.model.scaffold1.1858	1	1.76869	0.458177	-0.146238
sal|evm.model.scaffold1.1861	1	2.05359	0.741128	-0.00610168
sal|evm.model.scaffold1.1872	1	9.46154	0.597897	-0.145368
sal|evm.model.scaffold1.1877	1	3.56409	1.04292	-0.10801
sal|evm.model.scaffold1.1886	1	0.517701	0.591953	-0.283907
sal|evm.model.scaffold1.189	1	0.505382	0.938889	0.0182533
sal|evm.model.scaffold1.1893	1	1.37702	0.858642	-0.0878449
sal|evm.model.scaffold1.1895	1	0.511521	0.600224	0.00442127
sal|evm.model.scaffold1.1928	1	1.63158	0.50768	-0.259576
sal|evm.model.scaffold1.1929	1	0.145778	0.553506	-0.218486
sal|evm.model.scaffold1.1930	1	0.0949363	0.34988	-0.117272
sal|evm.model.scaffold1.1931	1	0.164427	0.394236	-0.196836
sal|evm.model.scaffold1.215	1	0.183673	0.438868	-0.0945659
sal|evm.model.scaffold1.22	1	0.0649351	0.395112	-0.186638
sal|evm.model.scaffold1.225	1	1.6625	0.457376	-0.0480381
sal|evm.model.scaffold1.239	1	0.413534	0.434442	-0.0529972
sal|evm.model.scaffold1.244	1	0.739178	0.523482	-0.0987567
sal|evm.model.scaffold1.249	1	0.818182	0.312598	-0.193287
sal|evm.model.scaffold1.265	1	0.647059	0.460402	-0.113723
sal|evm.model.scaffold1.281	1	0.48013	0.722721	0.0345148
sal|evm.model.scaffold1.292	1	1.10553	0.515284	-0.08842
sal|evm.model.scaffold1.294	1	1.06359	0.565256	-0.0826172
sal|evm.model.scaffold1.295	1	2.03459	0.467134	-0.163928
sal|evm.model.scaffold1.296	1	0.873016	0.32802	-0.013947
sal|evm.model.scaffold1.300	1	1.16216	0.442389	-0.164146
sal|evm.model.scaffold1.302	1	3.46672	0.430646	-0.0759282
sal|evm.model.scaffold1.311	1	1.59455	0.553225	-0.137424
sal|evm.model.scaffold1.315	1	1.13618	0.831959	-0.212261
sal|evm.model.scaffold1.326	1	1.66667	0.405702	-0.178876
sal|evm.model.scaffold1.327	1	1.37542	0.705911	0.0160001
sal|evm.model.scaffold1.336	1	0.530888	0.477047	-0.0529171
sal|evm.model.scaffold1.337	1	1.03475	0.698694	-0.0822407
sal|evm.model.scaffold1.346	1	1.06653	0.836987	-0.0292522
sal|evm.model.scaffold1.353	1	0.960784	0.687462	-0.282795
sal|evm.model.scaffold1.357	1	5.17571	0.749351	-0.0190379
sal|evm.model.scaffold1.358	1	0.843788	0.801174	-0.040519
sal|evm.model.scaffold1.371	1	0.337995	0.507187	-0.143066
sal|evm.model.scaffold1.397	1	0.837969	0.822359	-0.143641
sal|evm.model.scaffold1.4	1	0.547586	0.600393	-0.276376
sal|evm.model.scaffold1.405	1	0.300546	0.495762	-0.254909
sal|evm.model.scaffold1.41	1	0.79586	0.597635	-0.133909
sal|evm.model.scaffold1.410	1	3.21011	0.878074	-0.185446
sal|evm.model.scaffold1.417	1	0.59389	0.624995	-0.191384
sal|evm.model.scaffold1.43	1	0.17265	0.63428	-0.186919
sal|evm.model.scaffold1.435	1	1.24653	0.39204	0.129749
sal|evm.model.scaffold1.438	1	0.933307	0.696953	0.114199
sal|evm.model.scaffold1.460	1	3	0.534165	-0.120809
sal|evm.model.scaffold1.463	1	1.07593	0.769171	-0.269595
sal|evm.model.scaffold1.472	1	4.34103	0.562159	-0.270983
sal|evm.model.scaffold1.478	1	0.378151	0.458326	-0.203824
sal|evm.model.scaffold1.48	1	0.347778	0.797503	-0.147747
sal|evm.model.scaffold1.487	1	0.157895	0.385484	-0.183716
sal|evm.model.scaffold1.492	1	0.735405	0.733166	0.0430797
sal|evm.model.scaffold1.5	1	0.230769	0.405794	-0.0947313
sal|evm.model.scaffold1.501	1	1.20202	0.498788	-0.106442
sal|evm.model.scaffold1.505	1	2.23308	0.470786	-0.0564907
sal|evm.model.scaffold1.522	1	0.312813	0.954108	-0.173323
sal|evm.model.scaffold1.529	1	0.834393	0.484753	-0.154595
sal|evm.model.scaffold1.543	1	0.155624	0.65894	-0.265958
sal|evm.model.scaffold1.544	1	0.311653	0.380429	-0.186071
sal|evm.model.scaffold1.545	1	1.13333	0.813146	-0.286094
sal|evm.model.scaffold1.550	1	0.538462	0.509554	-0.293673
sal|evm.model.scaffold1.551	1	0.922673	0.570687	-0.243254
sal|evm.model.scaffold1.553	1	0.803411	0.524351	-0.0629574
sal|evm.model.scaffold1.555	1	0.81893	0.521691	-0.135641
sal|evm.model.scaffold1.561	1	0.482597	0.277834	-0.0708449
sal|evm.model.scaffold1.567	1	0.161905	0.503049	-0.159083
sal|evm.model.scaffold1.568	1	0.466667	0.377755	-0.136011
sal|evm.model.scaffold1.571	1	0.271318	0.497978	-0.106951
sal|evm.model.scaffold1.574	1	1	0.441097	-0.244415
sal|evm.model.scaffold1.579	1	0.866667	0.421087	-0.241049
sal|evm.model.scaffold1.582	1	1.11594	0.269556	0.0217488
sal|evm.model.scaffold1.588	1	0.714286	0.421099	-0.208511
sal|evm.model.scaffold1.590	1	1.0794	0.396185	-0.0577007
sal|evm.model.scaffold1.608	1	0.0955251	0.719538	-0.0862268
sal|evm.model.scaffold1.61	1	0.86146	0.610276	-0.0709303
sal|evm.model.scaffold1.611	1	1.97558	0.714999	0.042905
sal|evm.model.scaffold1.614	1	0.230769	0.454959	-0.20736
sal|evm.model.scaffold1.618	1	1.05422	0.819541	-0.0633322
sal|evm.model.scaffold1.62	1	1.94372	0.422649	-0.0650825
sal|evm.model.scaffold1.631	1	6.33333	0.494856	-0.133373
sal|evm.model.scaffold1.635	1	1.20706	0.573469	0.0954577
sal|evm.model.scaffold1.639	1	3.18026	0.44404	-0.0286295
sal|evm.model.scaffold1.647	1	0.62963	0.391327	-0.110041
sal|evm.model.scaffold1.650	1	1.39295	0.328442	0.0476514
sal|evm.model.scaffold1.665	1	0.448276	0.37187	-0.0694024
sal|evm.model.scaffold1.667	1	0.368421	0.507289	-0.33577
sal|evm.model.scaffold1.668	1	0.846158	0.575559	-0.207756
sal|evm.model.scaffold1.679	1	1.5072	0.51958	0.0586785
sal|evm.model.scaffold1.689	1	0.0640394	0.404439	-0.156352
sal|evm.model.scaffold1.691	1	0.94636	0.372397	0.059433
sal|evm.model.scaffold1.692	1	1.53465	0.413662	0.00330132
sal|evm.model.scaffold1.694	1	3.8	0.669082	-0.197608
sal|evm.model.scaffold1.705	1	1.76985	0.726214	0.0600889
sal|evm.model.scaffold1.706	1	1	0.543209	-0.112414
sal|evm.model.scaffold1.716	1	0.848495	0.635914	-0.105201
sal|evm.model.scaffold1.72	1	0.882353	0.501693	-0.142363
sal|evm.model.scaffold1.724	1	0.244019	0.529547	-0.191118
sal|evm.model.scaffold1.726	1	1.14417	0.668966	-0.164659
sal|evm.model.scaffold1.733	1	7.63126	0.58918	-0.15166
sal|evm.model.scaffold1.748	1	0.972789	0.348303	-0.00313272
sal|evm.model.scaffold1.751	1	0.977053	0.476074	-0.0392513
sal|evm.model.scaffold1.755	1	1.8536	0.70143	0.0606155
sal|evm.model.scaffold1.76	1	1.38298	0.193742	0.165941
sal|evm.model.scaffold1.760	1	0.420147	0.373408	-0.000787075
sal|evm.model.scaffold1.788	1	0.572958	0.850354	-0.164039
sal|evm.model.scaffold1.789	1	1.38095	0.375342	-0.104597
sal|evm.model.scaffold1.809	1	2.10638	0.305386	-0.0601397
sal|evm.model.scaffold1.821	1	1	0.418345	-0.211868
sal|evm.model.scaffold1.832	1	2.31429	0.521682	-0.108996
sal|evm.model.scaffold1.835	1	0.943761	0.679475	-0.279857
sal|evm.model.scaffold1.84	1	0.0877193	0.370692	-0.0730651
sal|evm.model.scaffold1.842	1	0.665455	0.520194	-0.243683
sal|evm.model.scaffold1.851	1	0.783664	0.75764	-0.0256193
sal|evm.model.scaffold1.87	1	0.636364	0.396917	-0.184255
sal|evm.model.scaffold1.883	1	0.362637	0.579725	-0.20376
sal|evm.model.scaffold1.906	1	1.05248	0.49648	-0.209485
sal|evm.model.scaffold1.907	1	0.570055	0.558864	-0.169801
sal|evm.model.scaffold1.918	1	0.446623	0.438783	-0.13834
sal|evm.model.scaffold1.925	1	0.162393	0.698178	-0.209902
sal|evm.model.scaffold1.933	1	0.52381	0.520398	-0.203725
sal|evm.model.scaffold1.934	1	2.77778	0.527438	-0.228316
sal|evm.model.scaffold1.937	1	5.29384	0.342807	-0.131108
sal|evm.model.scaffold1.944	1	2.50071	0.768014	-0.205932
sal|evm.model.scaffold1.951	1	0.388235	0.636105	-0.265352
sal|evm.model.scaffold1.952	1	0.850876	0.822923	-0.144667
sal|evm.model.scaffold1.960	1	0.109434	0.369782	-0.193822
sal|evm.model.scaffold1.964	1	0.937662	0.337219	0.0332721
sal|evm.model.scaffold1.970	1	0.920592	0.43578	-0.102027
sal|evm.model.scaffold1.973	1	1.31261	0.91163	-0.239788
sal|evm.model.scaffold1.982	1	0.428571	0.289282	-0.116061
sal|evm.model.scaffold1.992	1	0.594771	0.412784	-0.133343
sal|evm.model.scaffold10.1007	1	0.209263	0.535082	-0.150566
sal|evm.model.scaffold10.1015	1	0.2	0.459006	-0.31453
sal|evm.model.scaffold10.1038	1	3.84883	0.572719	0.00762882
sal|evm.model.scaffold10.104	1	1.60075	0.448461	-0.0574627
sal|evm.model.scaffold10.1059	1	2.20579	0.643833	0.0224488
sal|evm.model.scaffold10.1073	1	0.271385	0.312131	-0.168405
sal|evm.model.scaffold10.1080	1	3.94737	0.363493	-0.188639
sal|evm.model.scaffold10.1087	1	1.48467	0.593056	-0.111426
sal|evm.model.scaffold10.1089	1	0.664338	1.1001	-0.208655
sal|evm.model.scaffold10.1092	1	0.789474	0.440832	-0.146778
sal|evm.model.scaffold10.110	1	0.167702	0.59108	-0.194657
sal|evm.model.scaffold10.1105	1	2.53846	0.383706	-0.208259
sal|evm.model.scaffold10.111	1	0.488722	1.00733	-0.356168
sal|evm.model.scaffold10.1110	1	0.309332	0.380728	-0.104452
sal|evm.model.scaffold10.113	1	0.879516	1.00038	-0.139331
sal|evm.model.scaffold10.1142	1	1.25806	0.434142	-0.0653635
sal|evm.model.scaffold10.1166	1	0.927845	0.551933	-0.26574
sal|evm.model.scaffold10.1181	1	0.999616	0.836229	-0.0616994
sal|evm.model.scaffold10.1191	1	1.26667	0.66278	-0.225045
sal|evm.model.scaffold10.1192	1	0.586207	0.363771	-0.081424
sal|evm.model.scaffold10.1193	1	1.21462	0.514371	-0.122589
sal|evm.model.scaffold10.1211	1	1.19005	0.734333	-0.221065
sal|evm.model.scaffold10.122	1	0.164291	0.781135	-0.212537
sal|evm.model.scaffold10.1222	1	0.359663	0.500341	-0.15582
sal|evm.model.scaffold10.1226	1	2.02222	0.383044	-0.216079
sal|evm.model.scaffold10.1227	1	0.201465	0.416529	-0.218959
sal|evm.model.scaffold10.1228	1	1.31491	0.599722	-0.086842
sal|evm.model.scaffold10.123	1	0.128826	0.78614	-0.103448
sal|evm.model.scaffold10.1233	1	3.88889	0.460471	-0.0777225
sal|evm.model.scaffold10.1241	1	0.338346	0.456117	-0.220391
sal|evm.model.scaffold10.1253	1	2.42544	0.716563	-0.195735
sal|evm.model.scaffold10.1254	1	5.46154	0.741496	-0.123934
sal|evm.model.scaffold10.135	1	0.423563	0.801499	-0.122973
sal|evm.model.scaffold10.136	1	0.149155	0.714645	-0.172986
sal|evm.model.scaffold10.148	1	2.55556	0.438593	-0.149415
sal|evm.model.scaffold10.151	1	0.529412	0.369763	-0.27607
sal|evm.model.scaffold10.152	1	0.25469	0.581204	-0.25696
sal|evm.model.scaffold10.163	1	3.20513	0.499102	-0.184314
sal|evm.model.scaffold10.17	1	3	0.429045	-0.189574
sal|evm.model.scaffold10.184	1	1.77773	0.464887	-0.175677
sal|evm.model.scaffold10.189	1	1.89695	0.66002	0.0550946
sal|evm.model.scaffold10.190	1	0.677419	0.287177	-0.038265
sal|evm.model.scaffold10.191	1	1.57304	0.519382	0.0497745
sal|evm.model.scaffold10.192	1	1.15959	0.50148	-0.0679096
sal|evm.model.scaffold10.198	1	4.20382	0.6118	-0.0434347
sal|evm.model.scaffold10.199	1	0.111111	0.408233	-0.17993
sal|evm.model.scaffold10.20	1	0.562691	0.715618	-0.0701344
sal|evm.model.scaffold10.202	1	0.704831	0.471933	-0.0243653
sal|evm.model.scaffold10.217	1	1.02637	0.667714	-0.246996
sal|evm.model.scaffold10.224	1	0.326655	0.530608	-0.115171
sal|evm.model.scaffold10.236	1	0.119003	0.642645	-0.0590501
sal|evm.model.scaffold10.240	1	0.428571	0.496226	-0.155566
sal|evm.model.scaffold10.244	1	1.14374	0.479582	-0.0660817
sal|evm.model.scaffold10.246	1	1.00733	0.330473	-0.0808763
sal|evm.model.scaffold10.247	1	1.33939	0.403455	-0.0833806
sal|evm.model.scaffold10.249	1	2.97701	0.489827	-0.107324
sal|evm.model.scaffold10.255	1	0.535385	0.542604	-0.242076
sal|evm.model.scaffold10.256	1	2.07165	0.641123	-0.301225
sal|evm.model.scaffold10.269	1	0.283375	0.465567	-0.177809
sal|evm.model.scaffold10.270	1	0.925926	0.448009	-0.146505
sal|evm.model.scaffold10.277	1	1.31579	0.36686	-0.193267
sal|evm.model.scaffold10.300	1	6.23836	0.26858	0.522182
sal|evm.model.scaffold10.33	1	0.50303	0.676424	-0.140703
sal|evm.model.scaffold10.358	1	2.07429	0.410648	0.0701422
sal|evm.model.scaffold10.365	1	0.978747	0.516381	-0.0153951
sal|evm.model.scaffold10.366	1	1.14976	0.451466	0.0221624
sal|evm.model.scaffold10.381	1	0.876578	0.438693	-0.0491527
sal|evm.model.scaffold10.382	1	1.02026	0.639565	0.081337
sal|evm.model.scaffold10.385	1	0.272727	0.666176	-0.285694
sal|evm.model.scaffold10.386	1	3.66667	0.378367	-0.0983756
sal|evm.model.scaffold10.395	1	0.481481	0.374543	-0.155699
sal|evm.model.scaffold10.4	1	2.55789	0.455398	-0.154123
sal|evm.model.scaffold10.424	1	1.23661	0.513543	-0.154193
sal|evm.model.scaffold10.425	1	1	0.507905	-0.158156
sal|evm.model.scaffold10.427	1	1.00376	0.426134	0.204663
sal|evm.model.scaffold10.444	1	2.56853	0.547085	0.103267
sal|evm.model.scaffold10.450	1	0.40169	0.574395	-0.195467
sal|evm.model.scaffold10.456	1	0.2	0.626107	-0.167058
sal|evm.model.scaffold10.469	1	0.333333	0.543321	-0.192119
sal|evm.model.scaffold10.475	1	1.45714	0.409587	-0.149029
sal|evm.model.scaffold10.483	1	0.66809	0.47633	-0.0315681
sal|evm.model.scaffold10.487	1	0.718141	0.326554	-0.106218
sal|evm.model.scaffold10.505	1	0.984234	1.16059	-0.212134
sal|evm.model.scaffold10.515	1	0.538462	0.527822	-0.0948322
sal|evm.model.scaffold10.517	1	4.71429	0.463657	-0.162521
sal|evm.model.scaffold10.561	1	3.76923	0.321303	-0.0694975
sal|evm.model.scaffold10.566	1	2.21652	0.483683	0.104095
sal|evm.model.scaffold10.593	1	0.433155	0.658436	-0.188855
sal|evm.model.scaffold10.598	1	0.0847829	0.874773	-0.308468
sal|evm.model.scaffold10.617	1	2.58621	0.306358	-0.165268
sal|evm.model.scaffold10.618	1	0.742039	0.394143	-0.149495
sal|evm.model.scaffold10.622	1	3.95193	0.363328	0.0995864
sal|evm.model.scaffold10.626	1	5.35601	0.795441	-0.0773701
sal|evm.model.scaffold10.649	1	0.40131	0.68399	-0.112132
sal|evm.model.scaffold10.661	1	0.454545	0.535764	-0.0832548
sal|evm.model.scaffold10.683	1	0.284211	0.740534	-0.32643
sal|evm.model.scaffold10.687	1	1.57143	0.467287	-0.249223
sal|evm.model.scaffold10.710	1	1.08889	0.599004	-0.0113315
sal|evm.model.scaffold10.716	1	2.14286	0.225165	0.0743919
sal|evm.model.scaffold10.754	1	1.48834	0.364545	0.0139018
sal|evm.model.scaffold10.759	1	0.488084	0.671104	-0.136249
sal|evm.model.scaffold10.771	1	1.11513	0.57587	-0.127995
sal|evm.model.scaffold10.772	1	1.38095	0.810629	-0.223273
sal|evm.model.scaffold10.781	1	0.812423	0.553802	-0.216359
sal|evm.model.scaffold10.787	1	0.20873	0.563508	-0.279665
sal|evm.model.scaffold10.789	1	0.466146	0.718308	-0.113513
sal|evm.model.scaffold10.791	1	1.31899	0.605165	0.00890852
sal|evm.model.scaffold10.794	1	0.765535	0.549703	-0.125746
sal|evm.model.scaffold10.797	1	0.595442	0.221653	-0.0658572
sal|evm.model.scaffold10.806	1	0.44	0.705897	-0.274638
sal|evm.model.scaffold10.818	1	0.176471	0.33273	-0.134643
sal|evm.model.scaffold10.824	1	0.181909	0.721316	-0.0677572
sal|evm.model.scaffold10.83	1	0.925749	0.675611	-0.108828
sal|evm.model.scaffold10.844	1	3.57143	0.492733	-0.137305
sal|evm.model.scaffold10.851	1	0.28	0.605028	-0.187463
sal|evm.model.scaffold10.853	1	1.69529	0.642737	0.108165
sal|evm.model.scaffold10.858	1	0.466667	0.445323	-0.246977
sal|evm.model.scaffold10.860	1	2.49371	0.43865	-0.141899
sal|evm.model.scaffold10.862	1	0.715852	0.199459	-0.00662634
sal|evm.model.scaffold10.864	1	0.74359	0.410502	-0.23874
sal|evm.model.scaffold10.867	1	0.333333	0.313403	-0.125193
sal|evm.model.scaffold10.869	1	0.866667	0.391252	-0.189083
sal|evm.model.scaffold10.874	1	1.67097	0.469566	-0.135133
sal|evm.model.scaffold10.876	1	0.948718	0.458126	-0.173175
sal|evm.model.scaffold10.879	1	1.14461	0.487659	-0.248919
sal|evm.model.scaffold10.884	1	2.95556	0.449204	-0.198598
sal|evm.model.scaffold10.885	1	3.66667	0.381398	-0.00471391
sal|evm.model.scaffold10.886	1	0.324819	0.79038	-0.192756
sal|evm.model.scaffold10.907	1	1.48506	0.643481	-0.14091
sal|evm.model.scaffold10.920	1	1.58676	0.996392	-0.100796
sal|evm.model.scaffold10.922	1	1.06557	0.447583	-0.186628
sal|evm.model.scaffold10.924	1	1.89899	0.418438	-0.0289125
sal|evm.model.scaffold10.931	1	0.692473	0.49023	-0.124337
sal|evm.model.scaffold10.934	1	0.674931	0.496275	-0.124417
sal|evm.model.scaffold10.945	1	0.257919	0.637981	-0.224196
sal|evm.model.scaffold10.946	1	0.927498	0.442755	-0.17454
sal|evm.model.scaffold10.955	1	4.84615	0.388395	0.00739701
sal|evm.model.scaffold10.957	1	1.16962	0.732606	-0.177212
sal|evm.model.scaffold10.965	1	1	0.391474	-0.196614
sal|evm.model.scaffold10.978	1	1.85714	0.217791	0.193959
sal|evm.model.scaffold10.979	1	0.950727	0.353263	0.0329347
sal|evm.model.scaffold10.983	1	2.0087	0.839001	-0.262187
sal|evm.model.scaffold10.987	1	0.677419	0.524258	-0.181775
sal|evm.model.scaffold11.1003	1	2.26316	0.666155	-0.207312
sal|evm.model.scaffold11.1007	1	0.0666667	0.296046	-0.178136
sal|evm.model.scaffold11.1016	1	0.323077	0.626301	-0.173666
sal|evm.model.scaffold11.102	1	0.904762	0.493032	-0.155631
sal|evm.model.scaffold11.1022	1	0.821584	0.425696	-0.0814051
sal|evm.model.scaffold11.1026	1	0.651733	0.639082	-0.0120988
sal|evm.model.scaffold11.1044	1	4.64164	0.463118	-0.0482255
sal|evm.model.scaffold11.105	1	0.217391	0.373574	-0.130389
sal|evm.model.scaffold11.1058	1	1.05352	0.863887	-0.143004
sal|evm.model.scaffold11.1062	1	0.363547	0.811106	-0.160455
sal|evm.model.scaffold11.1067	1	4.07288	1.00716	-0.339074
sal|evm.model.scaffold11.1072	1	1.7761	0.735843	-0.194563
sal|evm.model.scaffold11.1075	1	0.846154	0.276526	0.00770369
sal|evm.model.scaffold11.1076	1	0.938984	0.712569	-0.0733654
sal|evm.model.scaffold11.11	1	0.263545	0.669948	-0.244842
sal|evm.model.scaffold11.112	1	1.19571	0.550634	-0.00917974
sal|evm.model.scaffold11.1133	1	0.817918	0.708976	-0.0306088
sal|evm.model.scaffold11.1140	1	1.43684	0.421707	-0.0974979
sal|evm.model.scaffold11.115	1	2.17615	0.627032	0.113631
sal|evm.model.scaffold11.1167	1	0.784615	0.536667	-0.132029
sal|evm.model.scaffold11.117	1	1.58627	0.67432	-0.198566
sal|evm.model.scaffold11.1177	1	1.3619	0.344537	0.0176949
sal|evm.model.scaffold11.1186	1	0.606238	0.552084	-0.118509
sal|evm.model.scaffold11.12	1	0.715397	0.409932	-0.042953
sal|evm.model.scaffold11.125	1	0.688294	0.489357	-0.160625
sal|evm.model.scaffold11.13	1	0.0769625	0.547962	-0.0258572
sal|evm.model.scaffold11.130	1	1.33862	0.429204	-0.0533735
sal|evm.model.scaffold11.132	1	0.39076	0.638833	-0.282702
sal|evm.model.scaffold11.135	1	2.184	0.231661	-0.0177749
sal|evm.model.scaffold11.137	1	1.14559	0.339074	-0.0686447
sal|evm.model.scaffold11.147	1	1.57345	0.590696	-0.0459553
sal|evm.model.scaffold11.150	1	3.18182	0.280914	-0.126267
sal|evm.model.scaffold11.154	1	2.24747	0.671639	-0.0793228
sal|evm.model.scaffold11.160	1	1.50679	0.397658	0.109731
sal|evm.model.scaffold11.17	1	2.4136	0.396688	-0.124443
sal|evm.model.scaffold11.175	1	0.0352941	0.307473	-0.294603
sal|evm.model.scaffold11.176	1	0.546218	0.410599	-0.352226
sal|evm.model.scaffold11.18	1	1.88276	0.31966	-0.0843645
sal|evm.model.scaffold11.193	1	1.01968	0.40074	0.104835
sal|evm.model.scaffold11.203	1	3.14762	0.59935	-0.100692
sal|evm.model.scaffold11.205	1	1.06452	0.402932	-0.0993225
sal|evm.model.scaffold11.225	1	2.72043	0.3388	-0.0369155
sal|evm.model.scaffold11.226	1	1.09524	0.475475	-0.10718
sal|evm.model.scaffold11.235	1	0.928874	0.536589	0.0482412
sal|evm.model.scaffold11.24	1	1.4	0.379635	-0.0717327
sal|evm.model.scaffold11.247	1	0.0933333	0.477516	-0.101446
sal|evm.model.scaffold11.249	1	0.0895547	0.532511	-0.166123
sal|evm.model.scaffold11.262	1	0.576556	0.357374	-0.0687415
sal|evm.model.scaffold11.264	1	0.411765	0.547529	-0.227349
sal|evm.model.scaffold11.282	1	0.643936	0.667926	-0.0850185
sal|evm.model.scaffold11.289	1	0.466667	0.468019	-0.118031
sal|evm.model.scaffold11.291	1	0.768415	0.881488	-0.143194
sal|evm.model.scaffold11.297	1	0.942059	0.665368	-0.0629696
sal|evm.model.scaffold11.306	1	0.420129	0.389695	-0.143873
sal|evm.model.scaffold11.315	1	1.58496	0.38715	-0.130438
sal|evm.model.scaffold11.333	1	0.75724	0.534748	-0.0057031
sal|evm.model.scaffold11.350	1	0.346939	0.610078	-0.238909
sal|evm.model.scaffold11.351	1	0.376147	0.606425	-0.119716
sal|evm.model.scaffold11.362	1	0.140026	0.649983	-0.217297
sal|evm.model.scaffold11.364	1	0.257143	0.499275	-0.206546
sal|evm.model.scaffold11.367	1	0.619672	0.286611	-0.0900036
sal|evm.model.scaffold11.388	1	0.313392	0.916509	-0.128076
sal|evm.model.scaffold11.413	1	0.711553	0.710434	-0.152176
sal|evm.model.scaffold11.414	1	1.74245	0.5979	-0.0579313
sal|evm.model.scaffold11.417	1	6.67742	0.346591	-0.0341409
sal|evm.model.scaffold11.420	1	1.27772	0.841262	0.0559171
sal|evm.model.scaffold11.422	1	1.60319	0.86509	-0.0301486
sal|evm.model.scaffold11.426	1	0.961094	0.442823	-0.0765683
sal|evm.model.scaffold11.438	1	1.72763	0.69561	0.124111
sal|evm.model.scaffold11.442	1	0.391304	0.363743	-0.00547354
sal|evm.model.scaffold11.449	1	1.58824	0.648177	-0.136154
sal|evm.model.scaffold11.45	1	0.343944	0.658011	0.0288191
sal|evm.model.scaffold11.453	1	2.05966	0.800506	-0.0990727
sal|evm.model.scaffold11.459	1	0.555556	0.298828	-0.149648
sal|evm.model.scaffold11.466	1	3	0.335443	-0.148417
sal|evm.model.scaffold11.472	1	1.45211	0.328439	0.00263122
sal|evm.model.scaffold11.475	1	1.933	0.643902	-0.163124
sal|evm.model.scaffold11.476	1	0.28	0.267186	0.0848203
sal|evm.model.scaffold11.480	1	1.33846	0.13642	0.157152
sal|evm.model.scaffold11.481	1	0.164835	0.501638	-0.282738
sal|evm.model.scaffold11.484	1	1.66667	0.291817	-0.162356
sal|evm.model.scaffold11.495	1	0.889943	0.524908	-0.192605
sal|evm.model.scaffold11.498	1	0.246753	0.435259	-0.0846433
sal|evm.model.scaffold11.512	1	0.528999	0.511244	-0.0275856
sal|evm.model.scaffold11.516	1	1.54949	0.482103	-0.161874
sal|evm.model.scaffold11.518	1	0.555556	0.370042	-0.155317
sal|evm.model.scaffold11.521	1	1.30968	0.428322	-0.116418
sal|evm.model.scaffold11.522	1	0.793632	0.303066	0.00480857
sal|evm.model.scaffold11.523	1	0.6	0.536347	-0.187839
sal|evm.model.scaffold11.527	1	0.306122	0.571927	-0.277973
sal|evm.model.scaffold11.532	1	0.159144	0.340072	-0.000440282
sal|evm.model.scaffold11.536	1	0.384615	0.54828	-0.123852
sal|evm.model.scaffold11.537	1	4.56757	0.234432	0.0423222
sal|evm.model.scaffold11.548	1	1.23529	0.568906	-0.155097
sal|evm.model.scaffold11.556	1	0.481481	0.379945	-0.0436527
sal|evm.model.scaffold11.558	1	0.384615	0.38093	-0.0967796
sal|evm.model.scaffold11.563	1	0.393939	0.513829	-0.333603
sal|evm.model.scaffold11.564	1	0.306217	0.694711	-0.0900282
sal|evm.model.scaffold11.581	1	0.385013	0.609067	-0.0789499
sal|evm.model.scaffold11.585	1	0.176685	0.703824	-0.0557089
sal|evm.model.scaffold11.589	1	0.0996034	0.516386	-0.21662
sal|evm.model.scaffold11.600	1	0.690073	0.476811	-0.0240921
sal|evm.model.scaffold11.616	1	3.22523	0.826544	-0.0761877
sal|evm.model.scaffold11.621	1	0.324917	0.578383	-0.0957585
sal|evm.model.scaffold11.623	1	0.942857	0.330244	-0.0454321
sal|evm.model.scaffold11.641	1	1.39827	0.260073	0.0178118
sal|evm.model.scaffold11.646	1	5.75027	0.693467	-0.076751
sal|evm.model.scaffold11.650	1	0.752371	0.7552	-0.173008
sal|evm.model.scaffold11.667	1	0.837876	0.489062	-0.0934472
sal|evm.model.scaffold11.671	1	1.4	0.5175	-0.10396
sal|evm.model.scaffold11.683	1	5.72727	0.328745	-0.147553
sal|evm.model.scaffold11.69	1	2.06148	0.77283	-0.0186254
sal|evm.model.scaffold11.700	1	2.45455	0.781359	-0.165479
sal|evm.model.scaffold11.707	1	0.155556	0.409989	-0.174794
sal|evm.model.scaffold11.715	1	0.89652	0.548792	-0.128346
sal|evm.model.scaffold11.739	1	0.149758	0.765047	-0.106981
sal|evm.model.scaffold11.740	1	0.665413	0.617138	-0.0787473
sal|evm.model.scaffold11.746	1	0.138411	0.49459	-0.135875
sal|evm.model.scaffold11.749	1	2.84314	0.565245	-0.133792
sal|evm.model.scaffold11.750	1	0.923075	0.821378	-0.138065
sal|evm.model.scaffold11.756	1	0.591724	0.639064	-0.106807
sal|evm.model.scaffold11.764	1	0.415168	0.91456	-0.100391
sal|evm.model.scaffold11.768	1	0.142857	0.745454	-0.169384
sal|evm.model.scaffold11.8	1	0.428571	0.534901	-0.264034
sal|evm.model.scaffold11.80	1	2.53369	0.672041	0.0310559
sal|evm.model.scaffold11.804	1	1.50026	0.673826	-0.12069
sal|evm.model.scaffold11.82	1	9.4602	0.346714	-0.0376198
sal|evm.model.scaffold11.821	1	1.06723	0.79274	-0.0627463
sal|evm.model.scaffold11.826	1	1.03845	0.635146	0.0562805
sal|evm.model.scaffold11.832	1	0.296703	0.782181	-0.125474
sal|evm.model.scaffold11.836	1	0.446099	1.23441	-0.113449
sal|evm.model.scaffold11.842	1	0.212903	0.348597	-0.106264
sal|evm.model.scaffold11.850	1	4.2	0.374547	-0.133592
sal|evm.model.scaffold11.858	1	1.34286	0.509282	-0.0412936
sal|evm.model.scaffold11.860	1	1.26667	0.586965	-0.160822
sal|evm.model.scaffold11.861	1	1.26869	0.594781	-0.0364651
sal|evm.model.scaffold11.868	1	0.741262	0.599749	-0.124069
sal|evm.model.scaffold11.883	1	0.314593	0.747376	-0.131699
sal|evm.model.scaffold11.897	1	1.30769	0.492803	-0.1042
sal|evm.model.scaffold11.910	1	1.72456	0.710594	0.0163521
sal|evm.model.scaffold11.938	1	10.7337	0.59583	0.066463
sal|evm.model.scaffold11.964	1	2.31892	0.360616	-0.0624258
sal|evm.model.scaffold11.965	1	0.274725	0.693295	-0.164865
sal|evm.model.scaffold11.967	1	0.149169	0.464905	-0.148112
sal|evm.model.scaffold11.969	1	0.670929	0.54487	-0.164146
sal|evm.model.scaffold11.970	1	0.193277	0.588757	-0.212713
sal|evm.model.scaffold11.977	1	1.41026	0.417125	-0.0873214
sal|evm.model.scaffold11.979	1	1.71016	0.722725	-0.0136863
sal|evm.model.scaffold11.981	1	5.96774	0.500524	-0.0594154
sal|evm.model.scaffold11.983	1	0.307308	0.876742	-0.247969
sal|evm.model.scaffold11.987	1	0.627792	0.43189	0.017173
sal|evm.model.scaffold12.1015	1	0.802722	0.575494	-0.232466
sal|evm.model.scaffold12.1016	1	1.09994	0.657691	-0.203947
sal|evm.model.scaffold12.1019	1	1.38287	0.702895	0.00211416
sal|evm.model.scaffold12.126	1	3.66667	0.499059	-0.087925
sal|evm.model.scaffold12.132	1	0.327882	1.24181	-0.266871
sal|evm.model.scaffold12.153	1	1.88889	0.303766	0.0408078
sal|evm.model.scaffold12.154	1	0.931782	0.908975	-0.150989
sal|evm.model.scaffold12.158	1	1.30067	0.457709	-0.0447908
sal|evm.model.scaffold12.159	1	1.02199	0.566398	-0.0657016
sal|evm.model.scaffold12.185	1	0.471197	0.508208	-0.181438
sal|evm.model.scaffold12.186	1	1.09222	0.819935	-0.227092
sal|evm.model.scaffold12.191	1	0.318764	0.872349	-0.0774072
sal|evm.model.scaffold12.192	1	0.889156	0.596843	-0.119164
sal|evm.model.scaffold12.193	1	0.483376	0.692346	-0.191188
sal|evm.model.scaffold12.230	1	0.843137	0.4273	-0.206107
sal|evm.model.scaffold12.236	1	0.288834	0.75492	-0.128933
sal|evm.model.scaffold12.240	1	0.28	0.527081	-0.222733
sal|evm.model.scaffold12.253	1	1.02545	0.61426	-0.0493488
sal|evm.model.scaffold12.256	1	0.878788	0.68562	-0.265456
sal|evm.model.scaffold12.263	1	1	0.812562	-0.242546
sal|evm.model.scaffold12.268	1	0.771429	0.520926	-0.180546
sal|evm.model.scaffold12.279	1	3.57143	0.370697	-0.107661
sal|evm.model.scaffold12.283	1	0.0976431	0.539799	-0.189336
sal|evm.model.scaffold12.292	1	9.94737	0.406825	-0.0262086
sal|evm.model.scaffold12.318	1	0.113973	0.673825	-0.0169823
sal|evm.model.scaffold12.319	1	0.72951	0.518271	-0.0422606
sal|evm.model.scaffold12.32	1	0.644392	0.401875	-0.171258
sal|evm.model.scaffold12.322	1	1.8	0.317913	-0.0643048
sal|evm.model.scaffold12.332	1	0.18699	1.09397	-0.345198
sal|evm.model.scaffold12.346	1	0.577619	0.846565	0.0542163
sal|evm.model.scaffold12.368	1	4.48988	0.641924	-0.0536241
sal|evm.model.scaffold12.370	1	3.66667	0.43251	-0.176621
sal|evm.model.scaffold12.377	1	1.53017	0.65412	0.110315
sal|evm.model.scaffold12.388	1	0.716963	0.412963	-0.190555
sal|evm.model.scaffold12.396	1	4.52381	0.411519	-0.0855319
sal|evm.model.scaffold12.42	1	0.428571	0.400291	-0.191522
sal|evm.model.scaffold12.427	1	0.296703	0.40553	-0.229503
sal|evm.model.scaffold12.438	1	0.272727	0.382994	-0.0772823
sal|evm.model.scaffold12.476	1	1.16393	0.538451	-0.0450183
sal|evm.model.scaffold12.487	1	0.674659	0.462764	-0.093114
sal|evm.model.scaffold12.489	1	0.748401	0.303618	-0.0518949
sal|evm.model.scaffold12.5	1	0.525603	0.649147	-0.264147
sal|evm.model.scaffold12.522	1	0.68707	0.47445	-0.0803545
sal|evm.model.scaffold12.531	1	1.50495	0.448569	-0.149392
sal|evm.model.scaffold12.535	1	0.170732	0.269697	-0.0926303
sal|evm.model.scaffold12.536	1	0.644444	0.329563	0.00574326
sal|evm.model.scaffold12.540	1	0.787209	0.578346	-0.130137
sal|evm.model.scaffold12.545	1	2.1482	0.473153	-0.0413224
sal|evm.model.scaffold12.546	1	2.8963	0.388147	-0.00681024
sal|evm.model.scaffold12.550	1	0.913043	0.478294	0.00759276
sal|evm.model.scaffold12.551	1	0.272951	0.489803	-0.0513276
sal|evm.model.scaffold12.555	1	3.42105	0.340554	-0.152108
sal|evm.model.scaffold12.568	1	0.30868	1.01463	-0.339162
sal|evm.model.scaffold12.569	1	0.98093	0.811886	-0.00711305
sal|evm.model.scaffold12.597	1	0.741399	0.743449	-0.0367185
sal|evm.model.scaffold12.605	1	2.22418	0.573677	-0.082886
sal|evm.model.scaffold12.62	1	0.333333	0.331719	-0.246568
sal|evm.model.scaffold12.63	1	2.71429	0.501855	-0.28749
sal|evm.model.scaffold12.642	1	0.384615	0.364432	-0.122073
sal|evm.model.scaffold12.650	1	0.945342	0.528364	-0.0545675
sal|evm.model.scaffold12.659	1	0.494092	0.917063	-0.133359
sal|evm.model.scaffold12.660	1	1.53241	0.614825	-0.142268
sal|evm.model.scaffold12.662	1	1.59888	0.550272	-0.0706717
sal|evm.model.scaffold12.665	1	0.478992	0.476099	-0.22545
sal|evm.model.scaffold12.667	1	1.30395	0.372677	-0.117036
sal|evm.model.scaffold12.675	1	0.52381	0.287158	-0.0701481
sal|evm.model.scaffold12.676	1	2.07692	0.312767	-0.0821499
sal|evm.model.scaffold12.677	1	0.394286	0.849115	-0.31952
sal|evm.model.scaffold12.680	1	0.349593	0.526903	-0.231832
sal|evm.model.scaffold12.681	1	0.283951	0.432394	-0.269288
sal|evm.model.scaffold12.686	1	0.0666667	0.382909	-0.224843
sal|evm.model.scaffold12.687	1	0.142857	0.426395	-0.183786
sal|evm.model.scaffold12.688	1	1.75436	0.871728	-0.130357
sal|evm.model.scaffold12.691	1	0.485589	0.804596	-0.208368
sal|evm.model.scaffold12.693	1	1.75325	0.421907	-0.0581915
sal|evm.model.scaffold12.695	1	1.23869	0.924994	-0.182258
sal|evm.model.scaffold12.703	1	1.21333	0.322904	-0.0822252
sal|evm.model.scaffold12.706	1	1.93323	0.381315	-0.0426017
sal|evm.model.scaffold12.710	1	0.929106	0.578528	-0.137946
sal|evm.model.scaffold12.712	1	1.20543	0.712325	0.0207233
sal|evm.model.scaffold12.715	1	0.518071	0.625679	-0.304762
sal|evm.model.scaffold12.717	1	2.40872	0.455602	-0.0539185
sal|evm.model.scaffold12.726	1	0.153439	0.541178	-0.235458
sal|evm.model.scaffold12.732	1	1.13254	0.392818	0.00181105
sal|evm.model.scaffold12.737	1	0.886258	0.396125	-0.0054124
sal|evm.model.scaffold12.738	1	5.05081	0.55706	0.0599982
sal|evm.model.scaffold12.74	1	0.866667	0.448405	-0.178959
sal|evm.model.scaffold12.742	1	1.8	0.378439	-0.0476261
sal|evm.model.scaffold12.759	1	0.428571	0.481654	-0.202907
sal|evm.model.scaffold12.760	1	0.835391	0.463455	-0.147323
sal|evm.model.scaffold12.763	1	1.15385	0.758405	-0.124366
sal|evm.model.scaffold12.770	1	0.688889	0.304605	-0.151254
sal|evm.model.scaffold12.774	1	2.36787	0.636587	-0.0686414
sal|evm.model.scaffold12.800	1	0.857793	0.6305	-0.210717
sal|evm.model.scaffold12.804	1	1.03678	0.805675	0.0272545
sal|evm.model.scaffold12.805	1	0.635409	0.470616	-0.193345
sal|evm.model.scaffold12.814	1	2.64444	0.544219	-0.133596
sal|evm.model.scaffold12.819	1	0.525758	0.532081	-0.0522729
sal|evm.model.scaffold12.830	1	1.18287	0.501464	0.0510195
sal|evm.model.scaffold12.840	1	0.112299	0.625689	-0.294562
sal|evm.model.scaffold12.844	1	0.918367	0.550257	-0.186038
sal|evm.model.scaffold12.849	1	0.714286	0.52211	-0.202012
sal|evm.model.scaffold12.871	1	0.396718	0.352742	-0.126173
sal|evm.model.scaffold12.88	1	0.481481	0.588941	-0.267949
sal|evm.model.scaffold12.885	1	1.43478	0.65502	-0.0183487
sal|evm.model.scaffold12.887	1	1	0.330207	-0.103569
sal|evm.model.scaffold12.895	1	0.763969	0.667456	-0.123606
sal|evm.model.scaffold12.925	1	0.927299	0.592918	-0.251638
sal|evm.model.scaffold12.926	1	1.36364	0.719494	-0.270413
sal|evm.model.scaffold12.927	1	0.270731	0.60361	-0.0252903
sal|evm.model.scaffold12.929	1	0.948092	0.843023	-0.0612854
sal|evm.model.scaffold12.932	1	1.39328	0.572093	0.122119
sal|evm.model.scaffold12.948	1	0.942857	0.50666	-0.166296
sal|evm.model.scaffold12.949	1	1.56456	0.423418	0.00910881
sal|evm.model.scaffold12.95	1	0.768402	0.719678	-0.10401
sal|evm.model.scaffold12.961	1	2.38462	0.654498	-0.283323
sal|evm.model.scaffold12.967	1	0.752855	0.584675	-0.0530794
sal|evm.model.scaffold12.979	1	2.47368	0.730885	-0.0314151
sal|evm.model.scaffold12.997	1	0.462857	0.293707	-0.142003
sal|evm.model.scaffold13.100	1	0.639098	0.430378	-0.169293
sal|evm.model.scaffold13.119	1	2.29412	0.3816	-0.19475
sal|evm.model.scaffold13.120	1	1.3887	0.628287	-0.0704983
sal|evm.model.scaffold13.148	1	1.1983	0.528834	0.0400937
sal|evm.model.scaffold13.151	1	5.78261	0.394353	-0.0307677
sal|evm.model.scaffold13.156	1	0.372781	0.463425	-0.0861387
sal|evm.model.scaffold13.158	1	1	0.483612	-0.168361
sal|evm.model.scaffold13.160	1	0.6	0.386891	-0.224114
sal|evm.model.scaffold13.171	1	1.53345	0.519526	0.0655242
sal|evm.model.scaffold13.184	1	1.66667	0.420488	-0.101248
sal|evm.model.scaffold13.197	1	0.457627	0.309415	-0.127355
sal|evm.model.scaffold13.216	1	0.797718	0.402909	-0.00689256
sal|evm.model.scaffold13.237	1	0.564804	0.381253	-0.044716
sal|evm.model.scaffold13.239	1	0.714286	0.509463	-0.067719
sal|evm.model.scaffold13.241	1	3.40581	0.550858	0.115292
sal|evm.model.scaffold13.260	1	0.663158	0.488304	-0.210855
sal|evm.model.scaffold13.266	1	2.09091	0.604705	-0.0955317
sal|evm.model.scaffold13.279	1	0.14042	0.625372	0.0435264
sal|evm.model.scaffold13.28	1	0.411765	0.40374	-0.161815
sal|evm.model.scaffold13.299	1	0.806061	0.349791	-0.126106
sal|evm.model.scaffold13.30	1	0.452977	0.35594	-0.131451
sal|evm.model.scaffold13.302	1	1.03175	0.377844	-0.105411
sal|evm.model.scaffold13.315	1	2.50555	0.655866	-0.013755
sal|evm.model.scaffold13.321	1	0.686761	0.380033	-0.147379
sal|evm.model.scaffold13.325	1	1.2313	0.627756	-0.0636556
sal|evm.model.scaffold13.327	1	3.41105	0.667961	-0.123785
sal|evm.model.scaffold13.358	1	0.96561	0.647937	-0.0764819
sal|evm.model.scaffold13.379	1	0.76	0.452975	-0.176946
sal|evm.model.scaffold13.397	1	1.46653	0.530505	-0.0332705
sal|evm.model.scaffold13.40	1	0.176471	0.525481	-0.130444
sal|evm.model.scaffold13.407	1	0.59533	0.75209	0.0756172
sal|evm.model.scaffold13.408	1	2.97063	0.913626	0.045609
sal|evm.model.scaffold13.409	1	1.88276	0.487905	-0.151786
sal|evm.model.scaffold13.423	1	0.253333	0.45202	-0.171726
sal|evm.model.scaffold13.482	1	1.77333	0.427749	-0.140555
sal|evm.model.scaffold13.502	1	1.89055	0.433122	-0.0705095
sal|evm.model.scaffold13.503	1	0.428571	0.521075	-0.136329
sal|evm.model.scaffold13.507	1	0.561812	0.610189	-0.177934
sal|evm.model.scaffold13.513	1	1.76857	0.494889	-0.0908236
sal|evm.model.scaffold13.518	1	1.4	0.511513	-0.0975595
sal|evm.model.scaffold13.522	1	1	0.449972	-0.245853
sal|evm.model.scaffold13.524	1	2.98947	0.849676	-0.0607371
sal|evm.model.scaffold13.542	1	2.24967	0.376198	-0.0475378
sal|evm.model.scaffold13.550	1	7	0.451841	-0.151686
sal|evm.model.scaffold13.568	1	1.52577	0.457714	0.0387498
sal|evm.model.scaffold13.577	1	0.689095	0.538835	-0.217552
sal|evm.model.scaffold13.603	1	0.492063	0.394931	-0.0880066
sal|evm.model.scaffold13.606	1	1.30984	0.812345	0.0340967
sal|evm.model.scaffold13.62	1	0.825248	0.358226	0.0782945
sal|evm.model.scaffold13.629	1	1	0.450941	-0.216091
sal|evm.model.scaffold13.634	1	0.714286	0.497967	-0.300003
sal|evm.model.scaffold13.636	1	0.167879	0.444579	-0.21825
sal|evm.model.scaffold13.639	1	1.35671	0.680572	-0.0796825
sal|evm.model.scaffold13.659	1	0.938462	0.688936	-0.140912
sal|evm.model.scaffold13.66	1	0.406061	0.128955	0.383585
sal|evm.model.scaffold13.671	1	1.36159	0.648029	0.0324903
sal|evm.model.scaffold13.689	1	1.10875	0.519159	-0.229546
sal|evm.model.scaffold13.696	1	1.84092	0.611352	-0.237468
sal|evm.model.scaffold13.698	1	2.48552	0.672445	-0.283754
sal|evm.model.scaffold13.717	1	4.33333	0.473947	-0.192278
sal|evm.model.scaffold13.737	1	1.15948	0.574536	-0.199568
sal|evm.model.scaffold13.74	1	1.84211	0.226505	0.0586117
sal|evm.model.scaffold13.749	1	0.714088	1.11894	-0.207903
sal|evm.model.scaffold13.750	1	0.286539	0.909277	0.0178359
sal|evm.model.scaffold13.764	1	1.17391	0.459859	-0.0953121
sal|evm.model.scaffold13.768	1	0.837838	0.420751	-0.124965
sal|evm.model.scaffold13.77	1	2.00358	0.462465	-0.0691614
sal|evm.model.scaffold13.800	1	0.28	0.68523	-0.120313
sal|evm.model.scaffold13.805	1	0.322314	0.640435	-0.0969792
sal|evm.model.scaffold13.82	1	0.192982	0.52384	-0.0635552
sal|evm.model.scaffold13.827	1	1.18136	0.550286	-0.224086
sal|evm.model.scaffold13.836	1	0.789474	0.369216	0.116891
sal|evm.model.scaffold13.85	1	1.66667	0.408375	-0.0811044
sal|evm.model.scaffold13.855	1	1.90909	0.331896	-0.0643171
sal|evm.model.scaffold13.865	1	0.714286	0.436068	-0.130359
sal|evm.model.scaffold13.872	1	0.714286	0.436748	-0.18757
sal|evm.model.scaffold13.875	1	0.589791	0.377283	0.0220339
sal|evm.model.scaffold13.890	1	3.00995	0.357753	-0.114512
sal|evm.model.scaffold13.901	1	3.88889	0.584146	-0.098569
sal|evm.model.scaffold13.902	1	0.2	0.588728	-0.141021
sal|evm.model.scaffold13.910	1	0.447619	0.674062	-0.00311107
sal|evm.model.scaffold13.919	1	0.688889	0.369893	-0.209098
sal|evm.model.scaffold13.935	1	2.71598	0.446487	-0.104952
sal|evm.model.scaffold13.942	1	0.12	0.379777	-0.139516
sal|evm.model.scaffold13.944	1	0.677419	0.332057	-0.109505
sal|evm.model.scaffold13.946	1	0.272727	0.496609	-0.299431
sal|evm.model.scaffold13.947	1	1.19503	0.57182	-0.137797
sal|evm.model.scaffold13.960	1	0.95959	0.730037	0.0796671
sal|evm.model.scaffold13.962	1	0.21497	0.753078	-0.111998
sal|evm.model.scaffold13.964	1	0.171598	0.84811	-0.160206
sal|evm.model.scaffold13.967	1	0.333333	0.35642	-0.205825
sal|evm.model.scaffold13.97	1	1.36686	0.660346	-0.323698
sal|evm.model.scaffold13.974	1	0.929256	0.735392	-0.168892
sal|evm.model.scaffold13.979	1	5.93762	0.419091	-0.122179
sal|evm.model.scaffold13.985	1	0.6	0.398119	-0.211205
sal|evm.model.scaffold13.986	1	1.22529	0.514346	-0.0948002
sal|evm.model.scaffold13.997	1	2.45455	0.312769	-0.0811575
sal|evm.model.scaffold13.998	1	0.333333	0.319987	-0.119104
sal|evm.model.scaffold14.108	1	0.272727	0.305746	-0.150456
sal|evm.model.scaffold14.118	1	0.831172	0.767303	-0.114932
sal|evm.model.scaffold14.138	1	2.2	0.483188	-0.187115
sal|evm.model.scaffold14.145	1	1.18436	0.340745	0.00350356
sal|evm.model.scaffold14.153	1	1	0.436202	-0.175531
sal|evm.model.scaffold14.154	1	5.2522	0.640676	-0.0899129
sal|evm.model.scaffold14.159	1	1.02809	0.345195	0.0258563
sal|evm.model.scaffold14.20	1	1.24387	0.535147	-0.171769
sal|evm.model.scaffold14.205	1	0.605451	0.606525	-0.257684
sal|evm.model.scaffold14.210	1	0.725652	0.495932	-0.106413
sal|evm.model.scaffold14.217	1	1.88372	0.555252	-0.200362
sal|evm.model.scaffold14.225	1	0.812376	0.766505	-0.0692453
sal|evm.model.scaffold14.232	1	1.14545	0.561224	-0.192717
sal|evm.model.scaffold14.249	1	2.30568	0.731264	-0.230116
sal|evm.model.scaffold14.254	1	0.789716	0.466676	-0.0626099
sal|evm.model.scaffold14.265	1	0.121693	0.476126	-0.271289
sal|evm.model.scaffold14.266	1	0.55241	0.70249	-0.120386
sal|evm.model.scaffold14.277	1	0.163343	0.68318	0.0111673
sal|evm.model.scaffold14.290	1	0.236364	0.723284	-0.191732
sal|evm.model.scaffold14.303	1	0.333333	0.35747	-0.152742
sal|evm.model.scaffold14.304	1	0.218703	0.38721	-0.0838803
sal|evm.model.scaffold14.306	1	0.220856	0.646965	-0.00582203
sal|evm.model.scaffold14.311	1	0.548347	0.422279	-0.191461
sal|evm.model.scaffold14.336	1	0.714286	0.371437	-0.182295
sal|evm.model.scaffold14.338	1	2.42119	0.587848	-0.133072
sal|evm.model.scaffold14.345	1	0.848989	0.616116	0.0843033
sal|evm.model.scaffold14.357	1	1.40228	0.635638	-0.143703
sal|evm.model.scaffold14.358	1	1.19026	0.677449	0.0590072
sal|evm.model.scaffold14.366	1	0.638536	0.471004	-0.196169
sal|evm.model.scaffold14.381	1	0.387755	0.741243	-0.157889
sal|evm.model.scaffold14.383	1	1.53738	0.578834	0.0202022
sal|evm.model.scaffold14.386	1	0.72137	0.326612	-0.0849309
sal|evm.model.scaffold14.389	1	1.13116	0.690369	-0.0543022
sal|evm.model.scaffold14.394	1	1.6651	0.929932	-0.192483
sal|evm.model.scaffold14.398	1	1.45619	0.744086	-0.0985152
sal|evm.model.scaffold14.4	1	1.41287	0.466488	0.0493526
sal|evm.model.scaffold14.41	1	0.2	0.403344	-0.222376
sal|evm.model.scaffold14.416	1	1.44444	0.491332	-0.160755
sal|evm.model.scaffold14.420	1	0.219048	0.535117	-0.22661
sal|evm.model.scaffold14.425	1	1.88848	0.509758	0.0655837
sal|evm.model.scaffold14.429	1	0.197279	0.593178	-0.264394
sal|evm.model.scaffold14.433	1	1.15385	0.250625	0.116712
sal|evm.model.scaffold14.434	1	7.18241	0.71072	-0.0875831
sal|evm.model.scaffold14.44	1	1.25641	0.333398	-0.113363
sal|evm.model.scaffold14.45	1	0.974646	0.448153	-0.0104204
sal|evm.model.scaffold14.450	1	1.21001	0.630807	-0.0832965
sal|evm.model.scaffold14.475	1	0.259259	0.455904	-0.17059
sal|evm.model.scaffold14.477	1	1	0.413166	-0.226158
sal|evm.model.scaffold14.489	1	0.818182	0.412114	-0.244294
sal|evm.model.scaffold14.491	1	3.64	0.438613	-0.149517
sal|evm.model.scaffold14.496	1	0.454545	0.385664	-0.20945
sal|evm.model.scaffold14.50	1	0.622413	0.725809	-0.118876
sal|evm.model.scaffold14.501	1	4.42857	0.730433	-0.249593
sal|evm.model.scaffold14.527	1	0.367513	0.817802	-0.0821155
sal|evm.model.scaffold14.533	1	1.66667	0.446642	-0.267098
sal|evm.model.scaffold14.534	1	0.6	0.479339	-0.26376
sal|evm.model.scaffold14.54	1	1.63908	0.291336	-0.0167712
sal|evm.model.scaffold14.544	1	0.323077	0.395327	-0.16993
sal|evm.model.scaffold14.556	1	1.84093	0.690987	-0.04958
sal|evm.model.scaffold14.564	1	1.51052	0.473438	-0.0108964
sal|evm.model.scaffold14.572	1	0.928532	0.442876	-0.114799
sal|evm.model.scaffold14.604	1	1.36364	0.432091	-0.175518
sal|evm.model.scaffold14.608	1	0.555556	0.643819	-0.329958
sal|evm.model.scaffold14.616	1	1.05536	0.51687	-0.040762
sal|evm.model.scaffold14.618	1	0.825482	0.417539	-0.209914
sal|evm.model.scaffold14.62	1	2.35537	0.438644	0.0114294
sal|evm.model.scaffold14.620	1	2.33333	0.564085	-0.251868
sal|evm.model.scaffold14.624	1	0.179487	0.280148	-0.086709
sal|evm.model.scaffold14.631	1	1.68366	0.558902	-0.135235
sal|evm.model.scaffold14.634	1	1.11429	0.39219	-0.110099
sal|evm.model.scaffold14.636	1	3.11186	0.783783	-0.109585
sal|evm.model.scaffold14.639	1	0.495309	0.294945	-0.125336
sal|evm.model.scaffold14.646	1	1.96941	0.800685	-0.247797
sal|evm.model.scaffold14.648	1	0.410526	0.389928	-0.238053
sal|evm.model.scaffold14.672	1	3.92782	0.572651	-0.129102
sal|evm.model.scaffold14.674	1	3.40064	0.449835	0.0236918
sal|evm.model.scaffold14.683	1	0.538462	0.571147	-0.309562
sal|evm.model.scaffold14.687	1	0.257897	0.579474	-0.258505
sal|evm.model.scaffold14.691	1	0.439421	0.247048	-0.16917
sal|evm.model.scaffold14.70	1	9.87597	0.543874	0.0212284
sal|evm.model.scaffold14.703	1	1.07129	0.408093	-0.100471
sal|evm.model.scaffold14.723	1	1.66667	0.464927	-0.113741
sal|evm.model.scaffold14.745	1	0.105882	0.40529	-0.246688
sal|evm.model.scaffold14.77	1	0.37931	0.319163	-0.153409
sal|evm.model.scaffold14.83	1	0.471987	0.454885	-0.124072
sal|evm.model.scaffold14.84	1	1.15385	0.500149	-0.123216
sal|evm.model.scaffold14.90	1	1.09973	0.489168	-0.068658
sal|evm.model.scaffold14.95	1	1.06061	0.365301	-0.11867
sal|evm.model.scaffold15.147	1	0.169231	0.531723	-0.126312
sal|evm.model.scaffold15.150	1	0.985883	0.699032	-0.232228
sal|evm.model.scaffold15.154	1	1.87081	0.39815	-0.0323323
sal|evm.model.scaffold15.201	1	0.826443	0.405945	-0.147332
sal|evm.model.scaffold15.209	1	0.636364	0.431092	-0.188807
sal|evm.model.scaffold15.215	1	1.28571	0.464958	-0.0371483
sal|evm.model.scaffold15.22	1	2.06495	0.811167	-0.0449922
sal|evm.model.scaffold15.222	1	0.454545	0.454443	-0.165714
sal|evm.model.scaffold15.229	1	1.8	0.391014	-0.0341004
sal|evm.model.scaffold15.231	1	0.665025	0.507855	-0.124554
sal|evm.model.scaffold15.232	1	4.59184	0.288749	0.0542975
sal|evm.model.scaffold15.240	1	0.882353	0.44495	-0.149552
sal|evm.model.scaffold15.258	1	0.266272	0.59825	-0.151737
sal|evm.model.scaffold15.272	1	0.292308	0.633856	-0.165347
sal|evm.model.scaffold15.274	1	5.48172	0.48032	0.0284994
sal|evm.model.scaffold15.285	1	0.2	0.56207	-0.263507
sal|evm.model.scaffold15.289	1	2.55556	0.588668	-0.259862
sal|evm.model.scaffold15.290	1	0.647997	0.841365	-0.235482
sal|evm.model.scaffold15.307	1	0.529412	0.351776	-0.215953
sal|evm.model.scaffold15.313	1	2.06037	0.385075	-0.191123
sal|evm.model.scaffold15.316	1	1.63596	0.258951	0.0998586
sal|evm.model.scaffold15.32	1	0.786431	0.619419	-0.190175
sal|evm.model.scaffold15.331	1	0.673469	0.335755	-0.121341
sal|evm.model.scaffold15.353	1	0.508772	0.779945	-0.294959
sal|evm.model.scaffold15.372	1	0.307918	0.372006	-0.155499
sal|evm.model.scaffold15.378	1	0.777778	0.650245	-0.181525
sal|evm.model.scaffold15.383	1	1.24973	0.677016	-0.120295
sal|evm.model.scaffold15.384	1	0.173333	0.374816	-0.232727
sal|evm.model.scaffold15.385	1	0.209259	0.826794	-0.260164
sal|evm.model.scaffold15.387	1	0.435897	0.50639	-0.251367
sal|evm.model.scaffold15.395	1	0.210689	0.481428	-0.15483
sal|evm.model.scaffold15.405	1	0.29012	0.875149	-0.230933
sal|evm.model.scaffold15.406	1	1.66825	0.266063	-0.0537749
sal|evm.model.scaffold15.416	1	1.10256	0.494001	-0.1769
sal|evm.model.scaffold15.42	1	1.76923	0.795094	-0.0871467
sal|evm.model.scaffold15.424	1	1.4	0.433185	-0.137281
sal|evm.model.scaffold15.427	1	2.66895	0.566143	-0.00913295
sal|evm.model.scaffold15.432	1	3.36393	0.708918	-0.0988854
sal|evm.model.scaffold15.437	1	1.94118	0.453551	-0.0428123
sal|evm.model.scaffold15.442	1	0.667397	0.508471	-0.123702
sal|evm.model.scaffold15.449	1	2.33333	0.407961	-0.0605857
sal|evm.model.scaffold15.455	1	1.53731	0.44527	0.09715
sal|evm.model.scaffold15.458	1	0.162161	0.71593	-0.124408
sal|evm.model.scaffold15.469	1	0.319065	0.508332	-0.147155
sal|evm.model.scaffold15.474	1	0.714286	0.429975	-0.185476
sal|evm.model.scaffold15.476	1	3.42194	0.522547	-0.156809
sal|evm.model.scaffold15.500	1	0.333333	0.446891	-0.203365
sal|evm.model.scaffold15.506	1	5.96717	0.793256	-0.0486738
sal|evm.model.scaffold15.513	1	1.92308	0.354889	-0.03827
sal|evm.model.scaffold15.535	1	1.25068	0.739415	-0.261711
sal|evm.model.scaffold15.543	1	0.882353	0.433027	-0.164222
sal|evm.model.scaffold15.567	1	0.538462	0.359204	-0.247005
sal|evm.model.scaffold15.580	1	0.182222	0.784098	-0.0631654
sal|evm.model.scaffold15.582	1	1.83117	0.96706	-0.216549
sal|evm.model.scaffold15.590	1	1.76236	0.597022	-0.0195062
sal|evm.model.scaffold15.594	1	1.01504	0.713126	-0.236028
sal|evm.model.scaffold15.601	1	1.04978	0.455468	0.00613399
sal|evm.model.scaffold15.616	1	0.454545	0.363259	-0.087403
sal|evm.model.scaffold15.623	1	1.76952	0.559979	-0.15191
sal|evm.model.scaffold15.625	1	1.45714	0.371485	-0.0763526
sal|evm.model.scaffold15.639	1	2.64706	0.398001	-0.181535
sal|evm.model.scaffold15.643	1	1.57143	0.577211	-0.196467
sal|evm.model.scaffold15.654	1	5	0.441626	-0.150434
sal|evm.model.scaffold15.673	1	0.428571	0.32424	-0.225789
sal|evm.model.scaffold15.675	1	1.97436	0.345617	-0.17008
sal|evm.model.scaffold15.679	1	1.46191	0.574406	-0.114519
sal|evm.model.scaffold15.68	1	0.236364	0.471972	-0.27472
sal|evm.model.scaffold15.686	1	1.46491	0.688772	0.0026405
sal|evm.model.scaffold15.687	1	1.42966	1.09652	-0.107315
sal|evm.model.scaffold15.694	1	0.604938	0.72411	-0.214698
sal|evm.model.scaffold15.721	1	0.757576	0.673474	-0.188813
sal|evm.model.scaffold15.725	1	0.176091	0.836434	-0.229382
sal|evm.model.scaffold15.729	1	2.42857	0.643682	-0.183873
sal|evm.model.scaffold15.731	1	0.739455	0.77179	-0.183928
sal|evm.model.scaffold15.765	1	0.435897	0.485648	-0.289439
sal|evm.model.scaffold15.773	1	2.77778	0.447085	-0.171244
sal|evm.model.scaffold15.776	1	0.575758	0.588546	-0.189427
sal|evm.model.scaffold15.781	1	0.399496	0.623536	-0.104872
sal|evm.model.scaffold15.782	1	0.2	0.458612	-0.23201
sal|evm.model.scaffold15.801	1	0.238095	0.647112	-0.360193
sal|evm.model.scaffold15.803	1	1.40397	0.409461	-0.0383268
sal|evm.model.scaffold15.804	1	0.276858	0.486099	-0.180094
sal|evm.model.scaffold15.812	1	0.724216	0.748319	-0.00125065
sal|evm.model.scaffold15.83	1	0.459633	0.692596	-0.192933
sal|evm.model.scaffold15.830	1	0.227111	0.334904	-0.0267496
sal|evm.model.scaffold15.846	1	0.393939	0.579137	-0.142926
sal|evm.model.scaffold15.858	1	0.652174	0.511718	-0.148024
sal|evm.model.scaffold15.863	1	1.59093	0.28879	-0.0407219
sal|evm.model.scaffold15.873	1	0.278049	0.724811	-0.315536
sal|evm.model.scaffold15.881	1	0.305122	0.419086	-0.0986173
sal|evm.model.scaffold15.883	1	0.616664	0.571298	-0.0812753
sal|evm.model.scaffold15.891	1	0.399968	0.560226	-0.0502793
sal|evm.model.scaffold15.901	1	1.06642	0.246962	-0.0737172
sal|evm.model.scaffold15.912	1	2.33333	0.344403	-0.0428026
sal|evm.model.scaffold15.913	1	0.469067	0.830769	-0.122805
sal|evm.model.scaffold15.919	1	0.142857	0.324316	-0.235542
sal|evm.model.scaffold15.927	1	1.7572	0.772686	-0.000109999
sal|evm.model.scaffold15.929	1	0.473684	0.370644	-0.207659
sal|evm.model.scaffold15.930	1	1.24138	0.449367	0.0499766
sal|evm.model.scaffold15.931	1	0.57037	0.387995	-0.146362
sal|evm.model.scaffold15.936	1	2.80518	0.629714	-0.100784
sal|evm.model.scaffold15.937	1	1.37905	0.47767	-0.00994826
sal|evm.model.scaffold15.940	1	0.0857143	0.422874	-0.246982
sal|evm.model.scaffold15.943	1	0.882353	0.698803	-0.176041
sal|evm.model.scaffold15.95	1	0.890373	0.592107	-0.0219246
sal|evm.model.scaffold15.969	1	0.538462	0.425063	-0.0882787
sal|evm.model.scaffold16.101	1	0.405405	0.309528	-0.108468
sal|evm.model.scaffold16.119	1	1.01057	0.688184	-0.208512
sal|evm.model.scaffold16.122	1	0.230769	0.608176	-0.237198
sal|evm.model.scaffold16.135	1	0.239966	0.610331	-0.112436
sal|evm.model.scaffold16.137	1	2.48742	0.39712	-0.142345
sal|evm.model.scaffold16.141	1	0.714286	0.401552	-0.0858945
sal|evm.model.scaffold16.142	1	0.164835	0.351181	-0.111775
sal|evm.model.scaffold16.151	1	1.08	0.512449	-0.0716779
sal|evm.model.scaffold16.152	1	3.73043	0.428738	0.0392938
sal|evm.model.scaffold16.162	1	0.111111	0.558593	-0.218758
sal|evm.model.scaffold16.168	1	0.771429	0.36261	0.0751525
sal|evm.model.scaffold16.170	1	0.730977	0.382231	-0.0265308
sal|evm.model.scaffold16.186	1	1.78028	0.514737	0.184355
sal|evm.model.scaffold16.187	1	0.299809	0.527659	-0.0404071
sal|evm.model.scaffold16.189	1	0.105991	0.477502	-0.163574
sal|evm.model.scaffold16.199	1	2.6	0.504433	-0.131905
sal|evm.model.scaffold16.2	1	1.13333	0.465097	-0.194586
sal|evm.model.scaffold16.227	1	0.263073	0.731285	-0.0343914
sal|evm.model.scaffold16.237	1	1	0.488599	-0.162353
sal|evm.model.scaffold16.243	1	0.115152	0.416364	-0.16267
sal|evm.model.scaffold16.257	1	0.367669	0.217831	-0.0300263
sal|evm.model.scaffold16.266	1	0.473153	0.518537	-0.150794
sal|evm.model.scaffold16.268	1	6.17429	0.58292	-0.00332219
sal|evm.model.scaffold16.269	1	10.2308	0.451238	-0.0739324
sal|evm.model.scaffold16.276	1	0.611089	0.599473	-0.228957
sal|evm.model.scaffold16.282	1	0.333333	0.718581	-0.172956
sal|evm.model.scaffold16.285	1	0.384615	0.362934	-0.202965
sal|evm.model.scaffold16.295	1	2.58559	0.445295	-0.151198
sal|evm.model.scaffold16.296	1	2.87879	0.46554	-0.177542
sal|evm.model.scaffold16.297	1	1.23925	0.54135	0.0885687
sal|evm.model.scaffold16.317	1	3.05873	0.442788	0.164424
sal|evm.model.scaffold16.322	1	0.12	1.11651	-0.301732
sal|evm.model.scaffold16.326	1	1.29483	0.529769	-0.0909305
sal|evm.model.scaffold16.347	1	3.21866	0.570002	-0.0890276
sal|evm.model.scaffold16.350	1	1.46885	0.329776	-0.0098858
sal|evm.model.scaffold16.352	1	0.942029	0.498106	-0.188162
sal|evm.model.scaffold16.360	1	0.804234	0.419848	-0.170505
sal|evm.model.scaffold16.362	1	0.620339	0.474338	-0.191487
sal|evm.model.scaffold16.373	1	3.96	0.404656	0.0314235
sal|evm.model.scaffold16.375	1	0.714286	0.451408	-0.121829
sal|evm.model.scaffold16.38	1	1.11766	0.645991	0.0195672
sal|evm.model.scaffold16.382	1	0.495652	0.466838	-0.135889
sal|evm.model.scaffold16.384	1	1	0.331764	-0.16884
sal|evm.model.scaffold16.385	1	2.17949	0.287028	-0.14007
sal|evm.model.scaffold16.386	1	1.41175	0.689249	-0.124882
sal|evm.model.scaffold16.399	1	1.87681	0.575957	-0.108684
sal|evm.model.scaffold16.406	1	1.02353	0.561483	-0.256039
sal|evm.model.scaffold16.410	1	1.06903	0.63935	-0.226235
sal|evm.model.scaffold16.419	1	0.859764	0.780557	-0.146477
sal|evm.model.scaffold16.426	1	0.0823529	0.405003	-0.204473
sal|evm.model.scaffold16.433	1	0.487685	0.274418	-0.12369
sal|evm.model.scaffold16.443	1	0.0666667	0.32393	-0.219324
sal|evm.model.scaffold16.473	1	0.350224	0.427089	-0.214903
sal|evm.model.scaffold16.474	1	0.030303	0.379171	-0.2931
sal|evm.model.scaffold16.478	1	0.232975	0.362797	-0.103305
sal|evm.model.scaffold16.481	1	1.26667	0.513627	-0.212222
sal|evm.model.scaffold16.501	1	2.40828	0.605095	-0.14537
sal|evm.model.scaffold16.504	1	0.738182	0.790556	-0.18225
sal|evm.model.scaffold16.515	1	0.252205	0.492881	-0.0836907
sal|evm.model.scaffold16.523	1	0.411765	0.360912	-0.0820282
sal|evm.model.scaffold16.534	1	2.53846	0.456214	-0.220529
sal|evm.model.scaffold16.562	1	0.606491	0.416502	-0.0985851
sal|evm.model.scaffold16.566	1	3.89231	0.426106	-0.101731
sal|evm.model.scaffold16.57	1	2.52637	0.674581	-0.197359
sal|evm.model.scaffold16.571	1	3.71234	0.397567	-0.00384441
sal|evm.model.scaffold16.582	1	0.196861	0.771376	-0.187209
sal|evm.model.scaffold16.59	1	0.257143	0.593938	-0.177773
sal|evm.model.scaffold16.594	1	0.927273	0.660664	-0.304053
sal|evm.model.scaffold16.599	1	0.631169	0.311227	-0.00782747
sal|evm.model.scaffold16.606	1	0.629292	0.631283	-0.0661621
sal|evm.model.scaffold16.610	1	0.454545	0.366949	-0.201652
sal|evm.model.scaffold16.614	1	0.4685	0.641274	0.027047
sal|evm.model.scaffold16.621	1	0.777778	0.686249	-0.171055
sal|evm.model.scaffold16.626	1	0.506494	0.540986	-0.149365
sal|evm.model.scaffold16.637	1	1.15521	0.479506	-0.0132609
sal|evm.model.scaffold16.653	1	0.644444	0.75314	-0.154661
sal|evm.model.scaffold16.656	1	0.2	0.479473	-0.189554
sal|evm.model.scaffold16.67	1	0.777778	0.431653	-0.10375
sal|evm.model.scaffold16.672	1	0.93393	0.690525	-0.127362
sal|evm.model.scaffold16.701	1	1.49046	0.618617	0.0592408
sal|evm.model.scaffold16.707	1	2.6	0.32358	-0.0191595
sal|evm.model.scaffold16.71	1	1.67841	0.460126	-0.0530227
sal|evm.model.scaffold16.710	1	1.88771	0.436032	-0.169037
sal|evm.model.scaffold16.97	1	0.31677	0.436983	-0.177676
sal|evm.model.scaffold17.108	1	0.45898	0.48146	-0.12656
sal|evm.model.scaffold17.138	1	1.41418	0.602202	0.00921512
sal|evm.model.scaffold17.140	1	0.771429	0.554803	-0.155342
sal|evm.model.scaffold17.155	1	2.22078	0.476339	-0.114336
sal|evm.model.scaffold17.16	1	0.585284	0.502031	-0.143368
sal|evm.model.scaffold17.162	1	0.6	0.386038	-0.169449
sal|evm.model.scaffold17.184	1	1.08633	0.856849	-0.0562827
sal|evm.model.scaffold17.19	1	0.809524	0.659123	-0.156062
sal|evm.model.scaffold17.198	1	9.05337	0.744743	-0.0407333
sal|evm.model.scaffold17.203	1	0.905882	0.34299	-0.132833
sal|evm.model.scaffold17.22	1	0.142857	0.575716	-0.316433
sal|evm.model.scaffold17.223	1	1.37417	0.825581	-0.0117907
sal|evm.model.scaffold17.228	1	0.189881	0.517961	-0.15838
sal|evm.model.scaffold17.24	1	0.0769231	0.336079	-0.182912
sal|evm.model.scaffold17.245	1	0.244019	0.505109	-0.320267
sal|evm.model.scaffold17.246	1	3.69212	0.407812	-0.000957694
sal|evm.model.scaffold17.250	1	0.856026	0.739714	0.0440738
sal|evm.model.scaffold17.254	1	1.18247	0.829695	-0.0170613
sal|evm.model.scaffold17.26	1	0.886351	0.854148	-0.141103
sal|evm.model.scaffold17.27	1	0.655336	0.854444	-0.0837005
sal|evm.model.scaffold17.279	1	0.331642	0.77076	-0.00050729
sal|evm.model.scaffold17.292	1	0.608466	0.493963	-0.174804
sal|evm.model.scaffold17.294	1	0.538462	0.558186	-0.0910655
sal|evm.model.scaffold17.301	1	0.183673	0.40941	-0.188005
sal|evm.model.scaffold17.331	1	0.652174	0.323577	-0.0467288
sal|evm.model.scaffold17.336	1	0.245281	0.900729	-0.0540984
sal|evm.model.scaffold17.345	1	0.98141	0.682509	-0.0867129
sal|evm.model.scaffold17.378	1	0.156219	0.598981	-0.178253
sal|evm.model.scaffold17.379	1	0.448276	0.408289	-0.00146385
sal|evm.model.scaffold17.390	1	1.49585	0.637741	-0.0705529
sal|evm.model.scaffold17.396	1	1.77271	0.756825	0.0542241
sal|evm.model.scaffold17.399	1	0.263158	0.36103	-0.123724
sal|evm.model.scaffold17.409	1	3.53523	0.418292	0.14649
sal|evm.model.scaffold17.413	1	3.04651	0.484737	0.0418231
sal|evm.model.scaffold17.418	1	0.386406	0.625385	-0.239072
sal|evm.model.scaffold17.430	1	2.19896	0.63264	-0.0162084
sal|evm.model.scaffold17.451	1	1.23377	0.408061	-0.115768
sal|evm.model.scaffold17.465	1	0.215944	1.01512	-0.171426
sal|evm.model.scaffold17.469	1	0.729915	0.392168	-0.159511
sal|evm.model.scaffold17.486	1	1.25628	0.55424	-0.134526
sal|evm.model.scaffold17.489	1	0.650556	0.817834	-0.0569609
sal|evm.model.scaffold17.49	1	6.79048	0.162443	0.329166
sal|evm.model.scaffold17.491	1	0.107692	0.638637	-0.173496
sal|evm.model.scaffold17.492	1	0.547511	0.426499	-0.149941
sal|evm.model.scaffold17.503	1	1.20033	0.781385	-0.032791
sal|evm.model.scaffold17.52	1	0.745475	0.721553	-0.0837507
sal|evm.model.scaffold17.524	1	1.54545	0.406565	-0.142176
sal|evm.model.scaffold17.54	1	2.03583	0.376624	-0.114174
sal|evm.model.scaffold17.547	1	0.218391	0.822916	-0.108813
sal|evm.model.scaffold17.569	1	0.475541	0.862312	-0.156715
sal|evm.model.scaffold17.579	1	1.43537	0.634825	0.0882213
sal|evm.model.scaffold17.58	1	0.923852	0.691092	-0.274845
sal|evm.model.scaffold17.580	1	0.2	0.31058	-0.138795
sal|evm.model.scaffold17.59	1	0.52381	0.533985	-0.187939
sal|evm.model.scaffold17.6	1	0.440061	0.756394	-0.177112
sal|evm.model.scaffold17.600	1	0.833689	0.859063	-0.0481795
sal|evm.model.scaffold17.624	1	0.759312	0.349489	-0.0334334
sal|evm.model.scaffold17.627	1	0.811966	0.466607	-0.264174
sal|evm.model.scaffold17.628	1	1.25555	0.710666	-0.0658673
sal|evm.model.scaffold17.630	1	1.05743	0.361895	-0.0365493
sal|evm.model.scaffold17.638	1	0.974054	0.542991	-0.196067
sal|evm.model.scaffold17.641	1	1.84738	0.791441	-0.0487664
sal|evm.model.scaffold17.646	1	5	0.349074	-0.186021
sal|evm.model.scaffold17.647	1	1.1987	0.701176	-0.0653204
sal|evm.model.scaffold17.648	1	0.138462	0.51017	-0.141807
sal|evm.model.scaffold17.650	1	2.79221	0.867363	-0.147588
sal|evm.model.scaffold17.663	1	0.968516	0.663556	-0.0884234
sal|evm.model.scaffold17.69	1	1.08163	0.57862	-0.268671
sal|evm.model.scaffold17.694	1	5.25532	0.239068	0.00866523
sal|evm.model.scaffold17.700	1	0.904762	0.443296	-0.0960648
sal|evm.model.scaffold17.704	1	2.21046	0.385133	0.0353382
sal|evm.model.scaffold17.709	1	1.15407	0.386253	0.0944813
sal|evm.model.scaffold17.727	1	11.1538	0.590432	-0.0969516
sal|evm.model.scaffold17.728	1	1.13983	0.420622	-0.0543874
sal|evm.model.scaffold17.748	1	0.418417	0.507595	-0.238195
sal|evm.model.scaffold17.782	1	3.16946	0.48253	-0.138173
sal|evm.model.scaffold17.786	1	0.824176	0.352604	-0.0605912
sal|evm.model.scaffold17.794	1	0.247706	0.627267	-0.169671
sal|evm.model.scaffold17.80	1	1	0.492659	-0.151441
sal|evm.model.scaffold17.84	1	0.841711	0.847947	-0.133493
sal|evm.model.scaffold17.87	1	0.65266	0.619262	-0.119412
sal|evm.model.scaffold18.1	1	0.354839	0.294288	-0.189603
sal|evm.model.scaffold18.109	1	0.142857	0.596689	-0.123393
sal|evm.model.scaffold18.121	1	0.259259	0.426915	-0.227435
sal|evm.model.scaffold18.134	1	0.310832	0.708435	-0.264585
sal|evm.model.scaffold18.141	1	0.294118	0.57082	-0.172252
sal|evm.model.scaffold18.167	1	0.6	0.586098	-0.253644
sal|evm.model.scaffold18.168	1	1.66457	0.629249	-0.0950234
sal|evm.model.scaffold18.219	1	1.64643	0.749698	-0.0605285
sal|evm.model.scaffold18.220	1	1.42105	0.370951	-0.0366554
sal|evm.model.scaffold18.242	1	0.704399	0.402826	-0.245997
sal|evm.model.scaffold18.244	1	0.45098	0.602524	-0.186224
sal|evm.model.scaffold18.256	1	1.94566	0.900099	-0.239873
sal|evm.model.scaffold18.269	1	0.594328	0.630917	-0.158038
sal|evm.model.scaffold18.293	1	1.53677	0.427504	-0.13545
sal|evm.model.scaffold18.296	1	10.2632	0.295299	0.110054
sal|evm.model.scaffold18.3	1	2.69231	0.314997	-0.159046
sal|evm.model.scaffold18.30	1	0.956377	0.483161	-0.0417435
sal|evm.model.scaffold18.310	1	1.54731	0.868805	-0.0700075
sal|evm.model.scaffold18.324	1	2.02669	0.552661	-0.0908803
sal|evm.model.scaffold18.329	1	3.75075	0.377866	-0.175257
sal|evm.model.scaffold18.349	1	0.647059	0.434131	-0.0392191
sal|evm.model.scaffold18.350	1	3.81078	0.371534	-0.123549
sal|evm.model.scaffold18.351	1	1.24832	0.611325	-0.124825
sal|evm.model.scaffold18.353	1	1.84758	0.66894	-0.219478
sal|evm.model.scaffold18.366	1	2.43529	0.433438	-0.133153
sal|evm.model.scaffold18.388	1	2.31115	0.667548	0.0497498
sal|evm.model.scaffold18.412	1	0.335005	0.544989	-0.158885
sal|evm.model.scaffold18.419	1	0.772152	0.381896	-0.170633
sal|evm.model.scaffold18.44	1	0.259259	0.444903	-0.195087
sal|evm.model.scaffold18.441	1	0.811765	0.528585	-0.193223
sal|evm.model.scaffold18.443	1	5.57143	0.45097	-0.219283
sal|evm.model.scaffold18.449	1	1.66667	0.297351	-0.153535
sal|evm.model.scaffold18.453	1	0.473684	0.435294	-0.17145
sal|evm.model.scaffold18.459	1	1.26667	0.35397	-0.0832016
sal|evm.model.scaffold18.46	1	1.33911	0.596372	-0.213013
sal|evm.model.scaffold18.469	1	1.29544	0.602085	-0.00981142
sal|evm.model.scaffold18.470	1	2.2	0.312817	-0.114406
sal|evm.model.scaffold18.485	1	1.35294	0.519434	-0.239919
sal|evm.model.scaffold18.486	1	1.51608	0.336955	-0.00871195
sal|evm.model.scaffold18.504	1	1.17391	0.436848	-0.239437
sal|evm.model.scaffold18.508	1	4.09091	0.294361	-0.0297426
sal|evm.model.scaffold18.51	1	1.26627	0.582237	-0.0837432
sal|evm.model.scaffold18.515	1	1.67805	0.772117	-0.424965
sal|evm.model.scaffold18.52	1	0.214815	0.61263	-0.132199
sal|evm.model.scaffold18.525	1	9.88923	0.639708	0.0560348
sal|evm.model.scaffold18.542	1	1.01697	0.646824	-0.161959
sal|evm.model.scaffold18.558	1	1.78142	0.706547	-0.075431
sal|evm.model.scaffold18.564	1	0.804645	0.712987	0.0424589
sal|evm.model.scaffold18.574	1	1.56	0.540485	-0.113091
sal|evm.model.scaffold18.576	1	1.76923	0.559013	-0.249869
sal|evm.model.scaffold18.577	1	0.52	0.388464	-0.0964609
sal|evm.model.scaffold18.598	1	0.756592	0.769363	0.0426795
sal|evm.model.scaffold18.612	1	2.26753	0.403515	0.0196513
sal|evm.model.scaffold18.623	1	1.03927	0.458717	-0.123963
sal|evm.model.scaffold18.647	1	2.2	0.36148	-0.00588694
sal|evm.model.scaffold18.648	1	0.753724	0.403265	-0.165285
sal|evm.model.scaffold18.660	1	0.658537	0.41026	-0.093852
sal|evm.model.scaffold18.661	1	0.560641	0.588962	-0.253213
sal|evm.model.scaffold18.668	1	0.362194	0.965152	-0.103547
sal|evm.model.scaffold18.673	1	0.546218	0.576189	-0.203506
sal|evm.model.scaffold18.681	1	0.186603	0.469842	-0.145256
sal|evm.model.scaffold18.699	1	0.366099	0.55543	0.000993378
sal|evm.model.scaffold18.713	1	0.396825	0.437991	0.00431276
sal|evm.model.scaffold18.722	1	0.783659	0.611734	-0.24973
sal|evm.model.scaffold18.731	1	0.698589	0.736274	0.0592336
sal|evm.model.scaffold18.738	1	2.60771	0.605749	-0.238472
sal|evm.model.scaffold18.771	1	3	0.419305	-0.140293
sal|evm.model.scaffold18.777	1	0.854586	0.532403	0.158218
sal|evm.model.scaffold18.781	1	1.38006	0.451207	0.0621185
sal|evm.model.scaffold18.79	1	1.0677	0.494389	0.00259028
sal|evm.model.scaffold18.798	1	0.306397	0.340788	-0.105624
sal|evm.model.scaffold18.812	1	0.961062	0.716837	0.100703
sal|evm.model.scaffold18.814	1	0.564513	0.7761	-0.284356
sal|evm.model.scaffold18.82	1	0.687414	0.38597	-0.0562654
sal|evm.model.scaffold18.83	1	1.02954	0.325014	-0.0478954
sal|evm.model.scaffold18.837	1	0.847845	0.500792	-0.143153
sal|evm.model.scaffold18.842	1	0.700483	0.172344	0.183893
sal|evm.model.scaffold18.844	1	0.122807	0.584649	-0.21014
sal|evm.model.scaffold18.850	1	0.41915	0.582036	-0.129314
sal|evm.model.scaffold18.854	1	0.209865	0.915147	-0.234642
sal|evm.model.scaffold18.856	1	0.536842	0.481326	-0.17055
sal|evm.model.scaffold18.88	1	0.346649	0.839627	0.0120988
sal|evm.model.scaffold18.9	1	8.14286	0.489541	-0.287014
sal|evm.model.scaffold18.94	1	5.4	0.41602	-0.224861
sal|evm.model.scaffold19.103	1	0.84	0.466118	-0.147383
sal|evm.model.scaffold19.107	1	0.0748139	0.431039	-0.179825
sal|evm.model.scaffold19.111	1	1.92308	0.244437	0.122458
sal|evm.model.scaffold19.112	1	1.48529	0.602703	0.0778262
sal|evm.model.scaffold19.124	1	6.93653	0.538427	-0.0287369
sal|evm.model.scaffold19.126	1	2.07692	0.385404	-0.163674
sal|evm.model.scaffold19.127	1	0.709091	0.661055	-0.160836
sal|evm.model.scaffold19.131	1	0.52381	0.558842	-0.118384
sal|evm.model.scaffold19.165	1	0.44	0.371097	-0.165107
sal|evm.model.scaffold19.18	1	0.650016	0.383186	-0.224638
sal|evm.model.scaffold19.19	1	0.662563	0.520212	-0.10148
sal|evm.model.scaffold19.201	1	1.52532	0.427844	0.0406585
sal|evm.model.scaffold19.202	1	0.555036	0.392449	-0.119578
sal|evm.model.scaffold19.219	1	0.634351	0.549288	-0.224922
sal|evm.model.scaffold19.23	1	2.03704	0.460655	-0.0670942
sal|evm.model.scaffold19.243	1	2.69259	0.610885	0.142363
sal|evm.model.scaffold19.251	1	1.54849	0.695385	-0.12766
sal|evm.model.scaffold19.263	1	1.39363	0.523263	0.168411
sal|evm.model.scaffold19.265	1	0.453633	0.609305	-0.104918
sal|evm.model.scaffold19.27	1	1.20799	0.574402	-0.146942
sal|evm.model.scaffold19.29	1	0.478261	0.42235	-0.133811
sal|evm.model.scaffold19.305	1	2.77778	0.369555	-0.0548596
sal|evm.model.scaffold19.328	1	0.640695	0.712795	-0.0873951
sal|evm.model.scaffold19.33	1	0.770308	0.288739	-0.0734029
sal|evm.model.scaffold19.334	1	0.326316	0.581784	-0.27547
sal|evm.model.scaffold19.346	1	0.111111	0.519758	-0.211187
sal|evm.model.scaffold19.354	1	0.752634	0.271471	0.0186796
sal|evm.model.scaffold19.367	1	1.09023	0.547306	-0.15161
sal|evm.model.scaffold19.380	1	0.0996803	0.312029	-0.134576
sal|evm.model.scaffold19.420	1	1.7876	0.509479	-0.00165584
sal|evm.model.scaffold19.423	1	1.20417	0.560235	-0.0251962
sal|evm.model.scaffold19.44	1	0.6	0.290637	-0.201497
sal|evm.model.scaffold19.449	1	0.391304	0.353675	-0.163199
sal|evm.model.scaffold19.455	1	0.175251	0.625444	-0.0769625
sal|evm.model.scaffold19.458	1	0.57247	0.52684	-0.118366
sal|evm.model.scaffold19.459	1	0.324919	0.767696	-0.0797955
sal|evm.model.scaffold19.460	1	1.22093	0.499124	0.139054
sal|evm.model.scaffold19.469	1	6.1351	0.753172	-0.0713664
sal|evm.model.scaffold19.470	1	4.52941	0.371099	-0.000929296
sal|evm.model.scaffold19.471	1	2.19821	0.790283	-0.0538344
sal|evm.model.scaffold19.48	1	0.620709	0.892294	-0.106938
sal|evm.model.scaffold19.491	1	5	0.479275	-0.0534782
sal|evm.model.scaffold19.492	1	0.409429	0.517571	-0.283597
sal|evm.model.scaffold19.501	1	2.84314	0.598655	-0.0425384
sal|evm.model.scaffold19.502	1	0.829057	0.664643	-0.110065
sal|evm.model.scaffold19.508	1	0.534035	0.81237	-0.142987
sal|evm.model.scaffold19.513	1	0.781421	0.349026	-0.181293
sal|evm.model.scaffold19.518	1	5.35188	0.513208	0.0498052
sal|evm.model.scaffold19.527	1	3.51852	0.495549	-0.174732
sal|evm.model.scaffold19.528	1	0.93858	0.43317	-0.123751
sal|evm.model.scaffold19.537	1	0.6	0.483634	-0.211295
sal|evm.model.scaffold19.561	1	1	0.468279	-0.0981192
sal|evm.model.scaffold19.572	1	1.66667	0.534674	-0.235697
sal|evm.model.scaffold19.577	1	0.641026	0.404723	-0.305795
sal|evm.model.scaffold19.63	1	0.818182	0.419397	-0.117289
sal|evm.model.scaffold19.64	1	0.88323	0.50207	-0.230905
sal|evm.model.scaffold19.87	1	1.22925	0.75463	-0.0628108
sal|evm.model.scaffold19.93	1	0.545472	0.327665	-0.0664139
sal|evm.model.scaffold19.94	1	0.288889	0.380693	-0.132274
sal|evm.model.scaffold2.1000	1	0.753954	0.507672	-0.0555399
sal|evm.model.scaffold2.1006	1	0.771129	0.435221	-0.16148
sal|evm.model.scaffold2.1008	1	0.6	0.36978	-0.0591338
sal|evm.model.scaffold2.1013	1	0.918367	0.421749	-0.0793717
sal|evm.model.scaffold2.1051	1	1.75051	0.67753	-0.0474711
sal|evm.model.scaffold2.1064	1	1.44444	0.363836	-0.0741602
sal|evm.model.scaffold2.107	1	0.538462	0.405451	-0.0440846
sal|evm.model.scaffold2.1074	1	4.01587	0.383865	-0.0614165
sal|evm.model.scaffold2.1083	1	1.07749	0.800147	-0.183635
sal|evm.model.scaffold2.1099	1	0.486779	0.311338	-0.0157151
sal|evm.model.scaffold2.11	1	0.454699	0.764202	-0.0379984
sal|evm.model.scaffold2.1100	1	1.43137	0.919381	-0.0388151
sal|evm.model.scaffold2.1105	1	0.238095	0.166973	-0.140793
sal|evm.model.scaffold2.1111	1	1.00613	0.68731	-0.279764
sal|evm.model.scaffold2.1117	1	1.30769	0.56177	-0.162377
sal|evm.model.scaffold2.1119	1	0.226667	0.408566	-0.234508
sal|evm.model.scaffold2.112	1	0.789474	0.433053	-0.150305
sal|evm.model.scaffold2.1126	1	0.904762	0.567797	-0.268226
sal|evm.model.scaffold2.1135	1	5.50621	0.362329	-0.0964056
sal|evm.model.scaffold2.1144	1	0.0779014	0.690531	-0.291635
sal|evm.model.scaffold2.1155	1	0.344	0.704058	-0.183912
sal|evm.model.scaffold2.1160	1	0.549237	0.924464	-0.231762
sal|evm.model.scaffold2.1167	1	1.82041	0.524994	-0.0776122
sal|evm.model.scaffold2.1168	1	1.4676	0.624051	0.0598334
sal|evm.model.scaffold2.1175	1	1.60803	0.651904	-0.0109513
sal|evm.model.scaffold2.1179	1	0.828918	0.728359	-0.00640663
sal|evm.model.scaffold2.1182	1	1.25595	0.706274	-0.150147
sal|evm.model.scaffold2.1188	1	2.19784	0.791959	-0.109088
sal|evm.model.scaffold2.1191	1	0.931334	0.540902	-0.0908555
sal|evm.model.scaffold2.1193	1	3	0.337784	-0.117903
sal|evm.model.scaffold2.1196	1	0.192381	0.495883	-0.285344
sal|evm.model.scaffold2.1198	1	0.340523	0.726696	-0.178984
sal|evm.model.scaffold2.1204	1	0.272727	0.498244	-0.159958
sal|evm.model.scaffold2.1209	1	0.219512	0.294898	-0.00656608
sal|evm.model.scaffold2.1233	1	1.54891	0.610023	-0.037733
sal|evm.model.scaffold2.1235	1	0.505828	0.963068	-0.227541
sal|evm.model.scaffold2.1246	1	0.318834	0.736127	0.0338768
sal|evm.model.scaffold2.126	1	17.8373	0.544814	0.0330465
sal|evm.model.scaffold2.1279	1	3	0.448403	-0.114558
sal|evm.model.scaffold2.1290	1	1.5248	0.408635	-0.0792108
sal|evm.model.scaffold2.1291	1	0.391491	0.571376	-0.0622006
sal|evm.model.scaffold2.1295	1	0.497076	0.529362	-0.0490601
sal|evm.model.scaffold2.1298	1	0.368421	0.36647	-0.0313727
sal|evm.model.scaffold2.1300	1	0.763314	0.480269	-0.172954
sal|evm.model.scaffold2.1304	1	2.42857	0.329353	0.0555794
sal|evm.model.scaffold2.1315	1	0.329855	0.589093	0.0546648
sal|evm.model.scaffold2.1324	1	0.984602	0.566887	-0.105941
sal|evm.model.scaffold2.133	1	0.783922	0.960797	-0.0601116
sal|evm.model.scaffold2.1334	1	0.538462	0.385228	-0.136472
sal|evm.model.scaffold2.1339	1	1.46465	0.642657	-0.146133
sal|evm.model.scaffold2.1352	1	1	0.506076	-0.156139
sal|evm.model.scaffold2.1364	1	0.714286	0.363232	-0.166622
sal|evm.model.scaffold2.1368	1	1.05706	0.514653	-0.13752
sal|evm.model.scaffold2.1387	1	0.56391	0.810659	-0.224036
sal|evm.model.scaffold2.1396	1	0.655172	0.398306	-0.0600802
sal|evm.model.scaffold2.140	1	0.580952	0.98365	-0.111044
sal|evm.model.scaffold2.1416	1	1.33846	0.679692	-0.161337
sal|evm.model.scaffold2.1424	1	2.18008	0.645255	-0.259817
sal|evm.model.scaffold2.1425	1	3.4	0.513142	-0.303622
sal|evm.model.scaffold2.1427	1	4.45455	0.296014	-0.155303
sal|evm.model.scaffold2.1438	1	1.16	0.449957	-0.210166
sal|evm.model.scaffold2.1445	1	0.655172	0.375566	-0.187663
sal|evm.model.scaffold2.1446	1	0.749101	0.791473	-0.253728
sal|evm.model.scaffold2.1448	1	1.85714	0.528352	-0.213197
sal|evm.model.scaffold2.1457	1	0.548387	0.651288	-0.21952
sal|evm.model.scaffold2.1459	1	1.03267	0.660744	-0.00923628
sal|evm.model.scaffold2.1463	1	0.529412	0.405524	-0.19087
sal|evm.model.scaffold2.1472	1	1.06061	0.503862	-0.184693
sal|evm.model.scaffold2.1484	1	0.628357	0.579129	-0.241267
sal|evm.model.scaffold2.1494	1	1.55675	0.683459	0.0113356
sal|evm.model.scaffold2.1505	1	7.59607	0.523186	0.0142091
sal|evm.model.scaffold2.1507	1	0.602668	1.17926	-0.238539
sal|evm.model.scaffold2.152	1	0.6	0.408	-0.108738
sal|evm.model.scaffold2.1522	1	2.6	0.538272	-0.217347
sal|evm.model.scaffold2.1531	1	0.358601	0.45416	-0.227076
sal|evm.model.scaffold2.1536	1	0.57037	0.466252	-0.0283104
sal|evm.model.scaffold2.1542	1	2.35385	0.444421	-0.108673
sal|evm.model.scaffold2.1544	1	0.428571	0.357945	-0.154013
sal|evm.model.scaffold2.1545	1	1.16433	0.721144	-0.172277
sal|evm.model.scaffold2.155	1	1.34028	0.444426	-0.11998
sal|evm.model.scaffold2.1552	1	1.8	0.391675	-0.0495588
sal|evm.model.scaffold2.1571	1	0.256486	0.486266	-0.279606
sal|evm.model.scaffold2.1581	1	0.594406	0.539349	-0.183269
sal|evm.model.scaffold2.1588	1	9.49713	0.62481	-0.170875
sal|evm.model.scaffold2.1597	1	0.313527	0.722415	-0.15192
sal|evm.model.scaffold2.1598	1	0.304348	0.477265	-0.217424
sal|evm.model.scaffold2.1599	1	0.589744	0.683588	-0.129602
sal|evm.model.scaffold2.1616	1	0.866667	0.486061	-0.131952
sal|evm.model.scaffold2.1620	1	2.65714	0.710429	-0.278442
sal|evm.model.scaffold2.1622	1	0.851852	0.41633	-0.210273
sal|evm.model.scaffold2.1626	1	1.2963	0.658123	-0.187108
sal|evm.model.scaffold2.1648	1	1.74854	0.519713	-0.208741
sal|evm.model.scaffold2.1649	1	1.2069	0.494118	-0.243308
sal|evm.model.scaffold2.1656	1	1.24769	0.674346	-0.174208
sal|evm.model.scaffold2.178	1	0.709714	0.397338	0.00781577
sal|evm.model.scaffold2.183	1	1.32208	0.720293	-0.106775
sal|evm.model.scaffold2.185	1	3	0.500653	-0.0865481
sal|evm.model.scaffold2.199	1	0.473531	0.554958	-0.153257
sal|evm.model.scaffold2.224	1	6.17647	0.352607	-0.158489
sal|evm.model.scaffold2.225	1	1.96482	0.443383	-0.0181767
sal|evm.model.scaffold2.227	1	1.62383	0.530805	-0.175368
sal|evm.model.scaffold2.242	1	0.742622	0.776106	-0.183232
sal|evm.model.scaffold2.248	1	0.712159	0.540012	-0.281706
sal|evm.model.scaffold2.25	1	0.892119	0.353359	0.0402756
sal|evm.model.scaffold2.258	1	9.54545	0.645404	-0.252286
sal|evm.model.scaffold2.26	1	1.18425	0.302639	0.0642369
sal|evm.model.scaffold2.268	1	1.87828	0.517689	0.0287254
sal|evm.model.scaffold2.276	1	6.6673	0.326638	-0.00367142
sal|evm.model.scaffold2.280	1	0.967432	0.370251	-0.146583
sal|evm.model.scaffold2.283	1	0.996928	0.643912	-0.229359
sal|evm.model.scaffold2.300	1	0.741176	0.526846	-0.0826794
sal|evm.model.scaffold2.302	1	0.272727	0.39811	-0.148585
sal|evm.model.scaffold2.308	1	0.555556	0.402086	-0.145035
sal|evm.model.scaffold2.311	1	0.111111	0.34744	-0.185579
sal|evm.model.scaffold2.326	1	0.418838	0.964324	-0.146805
sal|evm.model.scaffold2.329	1	0.853659	0.223241	0.0818356
sal|evm.model.scaffold2.335	1	1.58667	0.374936	-0.0319696
sal|evm.model.scaffold2.338	1	4.57895	0.394581	-0.0131059
sal|evm.model.scaffold2.339	1	0.818182	0.440038	-0.170751
sal|evm.model.scaffold2.34	1	0.570248	0.209893	0.21562
sal|evm.model.scaffold2.343	1	0.311005	0.622259	-0.150486
sal|evm.model.scaffold2.347	1	1.18266	0.561463	-0.00211796
sal|evm.model.scaffold2.350	1	0.132502	0.638123	-0.173462
sal|evm.model.scaffold2.355	1	0.573249	0.676164	0.0695956
sal|evm.model.scaffold2.358	1	4.36049	0.588547	-0.0385649
sal|evm.model.scaffold2.36	1	2.39062	0.763206	-0.0452078
sal|evm.model.scaffold2.378	1	1.14603	0.417445	-0.0887114
sal|evm.model.scaffold2.387	1	0.353535	0.48856	-0.0658489
sal|evm.model.scaffold2.390	1	0.818182	0.40338	-0.170454
sal|evm.model.scaffold2.394	1	0.686254	0.670569	-0.250424
sal|evm.model.scaffold2.397	1	0.853659	0.239518	-0.0141725
sal|evm.model.scaffold2.401	1	0.454545	0.49024	-0.232406
sal|evm.model.scaffold2.402	1	0.204385	0.419949	-0.091039
sal|evm.model.scaffold2.403	1	0.176471	0.425364	-0.208227
sal|evm.model.scaffold2.405	1	0.407407	0.568427	-0.134321
sal|evm.model.scaffold2.413	1	3	0.405382	-0.200255
sal|evm.model.scaffold2.422	1	1.23202	0.491983	-0.207233
sal|evm.model.scaffold2.429	1	1.72487	0.382216	-0.128695
sal|evm.model.scaffold2.433	1	0.466667	0.482216	-0.196444
sal|evm.model.scaffold2.456	1	2.45455	0.608198	-0.128524
sal|evm.model.scaffold2.464	1	0.6	0.488358	-0.156741
sal|evm.model.scaffold2.470	1	0.57037	0.411438	-0.0993113
sal|evm.model.scaffold2.475	1	1.16	0.462509	-0.138115
sal|evm.model.scaffold2.497	1	2.53846	0.468366	-0.072537
sal|evm.model.scaffold2.498	1	1.66667	0.557381	-0.182626
sal|evm.model.scaffold2.5	1	2.58059	0.789853	-0.193173
sal|evm.model.scaffold2.501	1	0.195282	0.650558	0.011938
sal|evm.model.scaffold2.502	1	0.2	0.396168	-0.232308
sal|evm.model.scaffold2.513	1	0.772088	0.938375	-0.090375
sal|evm.model.scaffold2.517	1	0.204969	0.385213	-0.185171
sal|evm.model.scaffold2.525	1	0.777778	0.418184	-0.106331
sal|evm.model.scaffold2.535	1	1.53659	0.203534	-0.101875
[truncated: 8,050 more rows]

## Sheet: Supplementary Figure 5a,b,d
Supplementary Figure 5. Summary of predicted protein-coding genes’ features in Sonneratia alba. (a) Gene length, (b) CDS length, (d) exon number information.
[truncated: 25,285 more rows]

[truncated: 20 more sheets: Supplementary Figure 5c, Supplementary Figure 5e, Supplementary Figure 6a,b,d, Supplementary Figure 6c, Supplementary Figure 6e, Supplementary Figure 7, Supplementary Figure 8, Supplementray Figure 14, Supplementary Figure 17b, Supplementary Figure 21, Supplementary Figure 23, Supplementary Figure 24, Supplementary Figure 25, Supplementary Figure 26a, Supplementary Figure 26b-d, Supplementary Figure 27, Supplementary Figure 29, Supplementary Figure 30, Supplementary Figure 31, Supplementary Figure 32]
